# Supplementary material for: Economic impact of prolonged tracheal extubation times on operating room time overall and for subgroups of surgeons: a historical cohort study
Source: BMC Anesthesiol. 2025 Jan 4;25:4. doi: 10.1186/s12871-024-02862-6 (PMC11699662; doi:10.1186/s12871-024-02862-6)
Supplement: Supplementary file 1 — Supplementary Material 1. [file 12871_2024_2862_MOESM1_ESM.xlsx]

## Sheet: Index
Worksheet	Description of worksheets (to view them use right arrow lower left hand corner)
Figure 1	Figure 1 in the manuscript, created using Excel chart.
Suppl Table 1 Stata Output	Stata output, in sequence of Methods and Results in manuscript, providing details such as estimated parameters and standard errors
Suppl Table 2 Scopus	19 references for inclusion from the 96 articles obtained by Scopus search on 1 July 2023
	Excluded veterinary studies (i.e., human patients only)
	Inclusion criteria that study compares sugammadex and neostigmine for same level of neuromuscular blockade
Suppl Table 3 Web of Science	No additional references from the 85 articles obtained by Web of Science search on 1 July 2023
Suppl Table 4 PubMed	No additional references from the 90 articles obtained by PubMed search on 1 July 2023
Suppl Table 5 ASA report	1 extra reference obtained from the ASA practice guideline for monitoring and antagonism of neuromuscular blockade
Suppl Table 6 ln(relative risk)	Sample sizes, means, and standard deviations from the 20 articles
	Calculated ln(relative risk) and its standard error
Suppl Table 7 VBA	Excel Visual Basic for Applications computer code for generalized pivotal method used to calculate ln(RR) and SE in 'Suppl Table 6 ln(relative risk)'.
	Reference: Dexter F, Ledolter J. Exceedance probabilities of log-normal distributions for one group, two groups, and meta-analysis of multiple two-group studies,
	with application to analyses of prolonged times to tracheal extubation. J Med Syst. 2023;47:49.
Suppl Table 8 Stata code	Dersimonian-Laird method with confidence interval estimated with Knapp-Hartung adjustment
Suppl Table 9 Stata output	Stata tabular command output for the meta-analysis reported in the discussion.
IRB approval letter	Copy of the IRB approval letter requested by the journal

## Sheet: Figure 1
	mean	LCL	UCL	error bar bottom	error bar top	% workdays	LCL	UCL	y-axis marker
71 surgeons performing ≥9 cases and ≥9 without prolonged extubation	13.293	12.836	13.749	0.457	0.456	0.769831	0.727508	0.809583	12.4
257 surgeons performing ≥3 cases and ≥3 without prolonged extubation	13.231	12.892	13.57	0.339	0.339	0.761842	0.728471	0.793677	12.4
				The numbers in this figure were copied from the Stata output in Suppl Table 1 Stata Output.

## Sheet: Suppl Table 1 Stata Output
.
. version 18.0
. describe
Contains data from Prolonged extubation times Subgroups v52.dta
Observations: 182,374
Variables: 19 5 Jul 2023 19:26
Variable Storage Display Value
name type format label Variable label
Prolonged byte %10.0g Time to tracheal extubation >=15 minutes
Surgeon int %10.0g Surgeon blinded
EightWeekPeriod byte %10.0g Eight-week period Sun 9 Oct 2011 to Sat 17 Dec 2022
EndToRoomExit int %10.0g Minutes Dressing on patient to OR exit, -999 if <0
MostAgeLT18 int %10.0g Surgeon <19 cases then -999; 1 if >50% cases age <18 years
MostAmbul int %10.0g Surgeon <19 cases or Most peds then -999; 1 if >50% LOS >0
MostOncol int %8.0g Surgeon <19 cases or Most peds or ambul -999; 1 if >50% major ther oncol 0 <50%
RoomMin int %10.0g Room minutes that workday, no case or turnovers if urgent; -999 unknown
Urgent byte %10.0g 0 if weekday, starts 6:30-19:30, NOT limited to elective, routine, within 48 hr
Type int %10.0g 0 anesthesiologist 1 CRNA 2 fellow 3 resident 4 SRNA 5 rotator
ProvEnd int %10.0g Provider at time of extubation
BaseUnits byte %10.0g Base units of case, missing if unknown
InORtoEndSurg int %10.0g Minutes in OR to end surgery, no restrictions
Neuromusc byte %10.0g 0 = no neuromuscular blockade 1 = any
SugNotNeo int %10.0g -999 if no neuromuscuar or cisatracurium/ sux, 0 if neostig, 1 sux
BIS byte %10.0g BIS monitor use 0 or 1
N2O int %10.0g N2O percentage for case
Volatile double %14.2f Volatile MAC equivalent 15 minutes before dressing on patient
TurnSameSurg long %12.0g Turnover time, Same surgeon, Trimmed <1 >120
Sorted by:
Note: Dataset has changed since last saved.
.
. * Methods second paragraph, counts
. tabulate EightWeekPeriod Prolonged, row
+----------------+
| Key |
|----------------|
| frequency |
| row percentage |
+----------------+
Eight-week |
period Sun | Time to tracheal
9 Oct 2011 | extubation >=15
to Sat 17 | minutes
Dec 2022 | 0 1 | Total
-----------+----------------------+----------
1 | 1,604 401 | 2,005
| 80.00 20.00 | 100.00
-----------+----------------------+----------
2 | 1,526 398 | 1,924
| 79.31 20.69 | 100.00
-----------+----------------------+----------
3 | 1,445 357 | 1,802
| 80.19 19.81 | 100.00
-----------+----------------------+----------
4 | 1,538 384 | 1,922
| 80.02 19.98 | 100.00
-----------+----------------------+----------
5 | 1,482 388 | 1,870
| 79.25 20.75 | 100.00
-----------+----------------------+----------
6 | 1,558 427 | 1,985
| 78.49 21.51 | 100.00
-----------+----------------------+----------
7 | 1,602 439 | 2,041
| 78.49 21.51 | 100.00
-----------+----------------------+----------
8 | 1,443 420 | 1,863
| 77.46 22.54 | 100.00
-----------+----------------------+----------
9 | 1,558 397 | 1,955
| 79.69 20.31 | 100.00
-----------+----------------------+----------
10 | 1,496 405 | 1,901
| 78.70 21.30 | 100.00
-----------+----------------------+----------
11 | 1,601 457 | 2,058
| 77.79 22.21 | 100.00
-----------+----------------------+----------
12 | 1,559 500 | 2,059
| 75.72 24.28 | 100.00
-----------+----------------------+----------
13 | 1,532 480 | 2,012
| 76.14 23.86 | 100.00
-----------+----------------------+----------
14 | 1,542 435 | 1,977
| 78.00 22.00 | 100.00
-----------+----------------------+----------
15 | 1,600 381 | 1,981
| 80.77 19.23 | 100.00
-----------+----------------------+----------
16 | 1,590 358 | 1,948
| 81.62 18.38 | 100.00
-----------+----------------------+----------
17 | 1,696 455 | 2,151
| 78.85 21.15 | 100.00
-----------+----------------------+----------
18 | 1,700 490 | 2,190
| 77.63 22.37 | 100.00
-----------+----------------------+----------
19 | 1,630 511 | 2,141
| 76.13 23.87 | 100.00
-----------+----------------------+----------
20 | 1,744 495 | 2,239
| 77.89 22.11 | 100.00
-----------+----------------------+----------
21 | 1,651 474 | 2,125
| 77.69 22.31 | 100.00
-----------+----------------------+----------
22 | 1,642 467 | 2,109
| 77.86 22.14 | 100.00
-----------+----------------------+----------
23 | 1,667 437 | 2,104
| 79.23 20.77 | 100.00
-----------+----------------------+----------
24 | 1,682 494 | 2,176
| 77.30 22.70 | 100.00
-----------+----------------------+----------
25 | 1,668 543 | 2,211
| 75.44 24.56 | 100.00
-----------+----------------------+----------
26 | 1,715 552 | 2,267
| 75.65 24.35 | 100.00
-----------+----------------------+----------
27 | 1,619 521 | 2,140
| 75.65 24.35 | 100.00
-----------+----------------------+----------
28 | 1,662 484 | 2,146
| 77.45 22.55 | 100.00
-----------+----------------------+----------
29 | 1,726 484 | 2,210
| 78.10 21.90 | 100.00
-----------+----------------------+----------
30 | 1,781 482 | 2,263
| 78.70 21.30 | 100.00
-----------+----------------------+----------
31 | 1,832 468 | 2,300
| 79.65 20.35 | 100.00
-----------+----------------------+----------
32 | 1,817 519 | 2,336
| 77.78 22.22 | 100.00
-----------+----------------------+----------
33 | 1,813 514 | 2,327
| 77.91 22.09 | 100.00
-----------+----------------------+----------
34 | 1,722 549 | 2,271
| 75.83 24.17 | 100.00
-----------+----------------------+----------
35 | 1,650 541 | 2,191
| 75.31 24.69 | 100.00
-----------+----------------------+----------
36 | 1,751 520 | 2,271
| 77.10 22.90 | 100.00
-----------+----------------------+----------
37 | 1,880 553 | 2,433
| 77.27 22.73 | 100.00
-----------+----------------------+----------
38 | 1,686 584 | 2,270
| 74.27 25.73 | 100.00
-----------+----------------------+----------
39 | 1,804 676 | 2,480
| 72.74 27.26 | 100.00
-----------+----------------------+----------
40 | 1,870 652 | 2,522
| 74.15 25.85 | 100.00
-----------+----------------------+----------
41 | 1,780 585 | 2,365
| 75.26 24.74 | 100.00
-----------+----------------------+----------
42 | 1,842 603 | 2,445
| 75.34 24.66 | 100.00
-----------+----------------------+----------
43 | 1,899 574 | 2,473
| 76.79 23.21 | 100.00
-----------+----------------------+----------
44 | 1,875 614 | 2,489
| 75.33 24.67 | 100.00
-----------+----------------------+----------
45 | 1,892 712 | 2,604
| 72.66 27.34 | 100.00
-----------+----------------------+----------
46 | 1,976 681 | 2,657
| 74.37 25.63 | 100.00
-----------+----------------------+----------
47 | 2,016 733 | 2,749
| 73.34 26.66 | 100.00
-----------+----------------------+----------
48 | 1,806 616 | 2,422
| 74.57 25.43 | 100.00
-----------+----------------------+----------
49 | 2,013 599 | 2,612
| 77.07 22.93 | 100.00
-----------+----------------------+----------
50 | 2,138 644 | 2,782
| 76.85 23.15 | 100.00
-----------+----------------------+----------
51 | 2,048 737 | 2,785
| 73.54 26.46 | 100.00
-----------+----------------------+----------
52 | 1,995 690 | 2,685
| 74.30 25.70 | 100.00
-----------+----------------------+----------
53 | 2,094 684 | 2,778
| 75.38 24.62 | 100.00
-----------+----------------------+----------
54 | 1,980 592 | 2,572
| 76.98 23.02 | 100.00
-----------+----------------------+----------
55 | 2,122 580 | 2,702
| 78.53 21.47 | 100.00
-----------+----------------------+----------
56 | 1,237 328 | 1,565
| 79.04 20.96 | 100.00
-----------+----------------------+----------
57 | 1,955 612 | 2,567
| 76.16 23.84 | 100.00
-----------+----------------------+----------
58 | 2,092 697 | 2,789
| 75.01 24.99 | 100.00
-----------+----------------------+----------
59 | 2,050 635 | 2,685
| 76.35 23.65 | 100.00
-----------+----------------------+----------
60 | 1,918 613 | 2,531
| 75.78 24.22 | 100.00
-----------+----------------------+----------
61 | 1,995 566 | 2,561
| 77.90 22.10 | 100.00
-----------+----------------------+----------
62 | 2,381 617 | 2,998
| 79.42 20.58 | 100.00
-----------+----------------------+----------
63 | 2,369 599 | 2,968
| 79.82 20.18 | 100.00
-----------+----------------------+----------
64 | 2,339 622 | 2,961
| 78.99 21.01 | 100.00
-----------+----------------------+----------
65 | 2,153 622 | 2,775
| 77.59 22.41 | 100.00
-----------+----------------------+----------
66 | 2,189 641 | 2,830
| 77.35 22.65 | 100.00
-----------+----------------------+----------
67 | 1,967 562 | 2,529
| 77.78 22.22 | 100.00
-----------+----------------------+----------
68 | 2,172 580 | 2,752
| 78.92 21.08 | 100.00
-----------+----------------------+----------
69 | 2,383 623 | 3,006
| 79.27 20.73 | 100.00
-----------+----------------------+----------
70 | 2,366 643 | 3,009
| 78.63 21.37 | 100.00
-----------+----------------------+----------
71 | 2,180 697 | 2,877
| 75.77 24.23 | 100.00
-----------+----------------------+----------
72 | 2,220 742 | 2,962
| 74.95 25.05 | 100.00
-----------+----------------------+----------
73 | 2,317 701 | 3,018
| 76.77 23.23 | 100.00
-----------+----------------------+----------
74 | 2,082 689 | 2,771
| 75.14 24.86 | 100.00
-----------+----------------------+----------
75 | 2,311 625 | 2,936
| 78.71 21.29 | 100.00
-----------+----------------------+----------
76 | 2,370 618 | 2,988
| 79.32 20.68 | 100.00
-----------+----------------------+----------
Total | 140,606 41,768 | 182,374
| 77.10 22.90 | 100.00
. codebook Surgeon ProvEnd
Type: Numeric (int)
Range: [1,702] Units: 1
Unique values: 574 Missing .: 4,786/182,374
Mean: 84.4507
Std. dev.: 84.8419
Percentiles: 10% 25% 50% 75% 90%
8 22 58 119 200
Type: Numeric (int)
Range: [1,696] Units: 1
Unique values: 696 Missing .: 0/182,374
Mean: 139.941
Std. dev.: 136.007
Percentiles: 10% 25% 50% 75% 90%
10 28 91 225 346
. drop ProvEnd
.
. * Statistical methods, 2nd paragraph; point estimate for each combination: surgeon, period, and prolonged or not
. assert EndToRoomExit >= 0 | EndToRoomExit == -999
. assert EndToRoomExit != .
. by Surgeon EightWeekPeriod Prolonged, sort : egen long nEndToRoomExit = count(EndToRoomExit) if EndToRoomExit > 0
(624 missing values generated)
. label variable nEndToRoomExit "N measured Minutes Dressing on patient to OR exit"
. by Surgeon EightWeekPeriod Prolonged, sort : egen double mEndToRoomExit = mean(EndToRoomExit) if EndToRoomExit > 0
(624 missing values generated)
. format %6.1g mEndToRoomExit
. label variable mEndToRoomExit "Mean Minutes Dressing on patient to OR exit"
. sort Surgeon EightWeekPeriod Prolonged nEndToRoomExit
. replace nEndToRoomExit = nEndToRoomExit[_n-1] if nEndToRoomExit == . & ///
> Surgeon[_n] == Surgeon[_n-1] & EightWeekPeriod[_n] == EightWeekPeriod[_n-1] & Prolonged[_n] == Prolonged[_n-1]
(610 real changes made)
. replace mEndToRoomExit = mEndToRoomExit[_n-1] if mEndToRoomExit == . & ///
> Surgeon[_n] == Surgeon[_n-1] & EightWeekPeriod[_n] == EightWeekPeriod[_n-1] & Prolonged[_n] == Prolonged[_n-1]
(610 real changes made)
. drop EndToRoomExit
.
. * Statistical methods, 3rd paragraph
. assert RoomMin != .
. generate byte bRoomHrGT8 = .
(182,374 missing values generated)
. replace bRoomHrGT8 = 1 if RoomMin > 8*60 & Urgent == 0
(110,865 real changes made)
. replace bRoomHrGT8 = 0 if RoomMin <= 8*60 & RoomMin > 0 & Urgent == 0 // RoomMin = -999 if case was urgent
(57,194 real changes made)
. by Surgeon EightWeekPeriod Prolonged, sort : egen long nRoomHrGT8 = sum(bRoomHrGT8)
. label variable nRoomHrGT8 "N elective cases in a room Workday > 8 Hr, not counting final urgent cases"
. by Surgeon EightWeekPeriod Prolonged, sort : egen long nRoomHrLE8 = count(bRoomHrGT8)
. replace nRoomHrLE8 = nRoomHrLE8 - nRoomHrGT8
(174,390 real changes made)
. label variable nRoomHrLE8 "N elective cases in a room Workday <= 8 Hr"
. assert nRoomHrGT8 != . & nRoomHrLE8 != .
. drop RoomMin bRoomHrGT8
.
. * Statistical methods, 4th paragraph
. by Surgeon EightWeekPeriod Prolonged, sort: egen long nTurnOverTrim = count(TurnSameSurg) if TurnSameSurg > 0 & TurnSameSurg != .
(117,034 missing values generated)
. label variable nTurnOverTrim "N turnovers, same surgeon, trimmed <1 or >120"
. by Surgeon EightWeekPeriod Prolonged, sort: egen double mTurnOverTrim = mean(TurnSameSurg) if TurnSameSurg > 0 & TurnSameSurg != .
(117,034 missing values generated)
. format %6.1g mTurnOverTrim
. label variable mTurnOverTrim "Mean Turnover times, calculated after trimmed <1 or >120"
. sort Surgeon EightWeekPeriod Prolonged nTurnOverTrim
. replace nTurnOverTrim = nTurnOverTrim[_n-1] if nTurnOverTrim == . & ///
> Surgeon[_n] == Surgeon[_n-1] & EightWeekPeriod[_n] == EightWeekPeriod[_n-1] & Prolonged[_n] == Prolonged[_n-1]
(97,997 real changes made)
. replace mTurnOverTrim = mTurnOverTrim[_n-1] if mTurnOverTrim == . & ///
> Surgeon[_n] == Surgeon[_n-1] & EightWeekPeriod[_n] == EightWeekPeriod[_n-1] & Prolonged[_n] == Prolonged[_n-1]
(97,997 real changes made)
. drop TurnSameSurg
.
.
.
. * Creating variables for Table 1 description of the studied cases
. by Surgeon EightWeekPeriod Prolonged, sort : egen long nCases = count(Urgent)
. label variable nCases "N Cases Surgeon Period Prolonged"
. assert nCases != .
. order Prolonged, after(EightWeekPeriod)
. order nCases, after(Prolonged)
.
. assert Type != .
. generate byte Trainee = 0
. replace Trainee = 1 if Type > 1
(84,129 real changes made)
. by Surgeon EightWeekPeriod Prolonged, sort : egen long nTrainee = sum(Trainee)
. label variable nTrainee "N fellow resident SRNA rotator, the assistant at end of case"
. assert nTrainee != .
. drop Type Trainee
.
. generate byte bBaseUge11 = 0
. replace bBaseUge11 = 1 if BaseUnits > 10 & BaseUnits != .
(17,958 real changes made)
. by Surgeon EightWeekPeriod Prolonged, sort : egen long nBaseUge11 = sum(bBaseUge11)
. label variable nBaseUge11 "N base units of case > 10, missing means few units"
. assert nBaseUge11 != .
. drop BaseUnits bBaseUge11
.
. assert InORtoEndSurg != .
. generate byte bInORendGE4h = 0 if InORtoEndSurg > 0
(106 missing values generated)
. replace bInORendGE4h = 1 if InORtoEndSurg > 4*60 - 1
(41,695 real changes made)
. by Surgeon EightWeekPeriod Prolonged, sort : egen long nInORendGE4h = sum(bInORendGE4h)
. by Surgeon EightWeekPeriod Prolonged, sort : egen long nInORendLT4h = count(bInORendGE4h)
. replace nInORendLT4h = nInORendLT4h - nInORendGE4h
(138,023 real changes made)
. label variable nInORendGE4h "N OR to end surgery >= 4 hr"
. label variable nInORendLT4h "N OR to end surgery < 4 hr"
. assert nInORendGE4h != . & nInORendLT4h != .
. drop InORtoEndSurg bInORendGE4h
.
. assert Neuromusc == 0 | Neuromusc == 1
. by Surgeon EightWeekPeriod Prolonged, sort : egen long nNeuromusc = sum(Neuromusc)
. label variable nNeuromusc "N any neuromuscular blockade"
.
. assert nNeuromusc != .
. assert SugNotNeo == -999 | SugNotNeo == 0 | SugNotNeo == 1
. generate byte bRocVec = 0
. replace bRocVec = 1 if Neuromusc == 1 & SugNotNeo != -999
(93,645 real changes made)
. by Surgeon EightWeekPeriod Prolonged, sort : egen long nRocVec = sum(bRocVec)
. label variable nRocVec "N Rocuronium or vecuronium"
. drop Neuromusc
.
. replace SugNotNeo = . if SugNotNeo == -999
(88,729 real changes made, 88,729 to missing)
. by Surgeon EightWeekPeriod Prolonged, sort : egen long nSug = sum(SugNotNeo)
. by Surgeon EightWeekPeriod Prolonged, sort : egen long nNeo = count(SugNotNeo)
. replace nNeo = nNeo - nSug
(71,542 real changes made)
. label variable nSug "N sugammadex"
. label variable nNeo "N neostigmine"
. assert nSug != . & nNeo != .
. drop SugNotNeo
.
. assert BIS == 0 | BIS == 1
. by Surgeon EightWeekPeriod Prolonged, sort : egen long nBIS = sum(BIS)
. label variable nBIS "N BIS monitor"
. assert nBIS != .
. drop BIS
.
. assert N2O != .
. replace N2O = 0 if N2O <= 1
(29,564 real changes made)
. replace N2O = 1 if N2O > 1
(46,954 real changes made)
. by Surgeon EightWeekPeriod Prolonged, sort : egen long nN2O = sum(N2O)
. label variable nN2O "N N2O > 1%, overall % FGF"
. assert nN2O != .
. drop N2O
.
. assert Volatile != . & Volatile >= 0
. generate byte bVolatile2 = 0
. generate byte bVolatile4 = 0
. replace bVolatile2 = 1 if Volatile >= 0.2
(166,009 real changes made)
. replace bVolatile4 = 1 if Volatile >= 0.4
(153,748 real changes made)
. by Surgeon EightWeekPeriod Prolonged, sort : egen long nVolatile2 = sum(bVolatile2)
. by Surgeon EightWeekPeriod Prolonged, sort : egen long nVolatile4 = sum(bVolatile4)
. label variable nVolatile2 "Volatile MAC equivalent >=0.2% 15 min before dressing on patient"
. label variable nVolatile4 "Volatile MAC equivalent >=0.4% 15 min before dressing on patient"
. drop Volatile bVolatile2 bVolatile4
.
. drop if Surgeon[_n] == Surgeon[_n+1] & EightWeekPeriod[_n] == EightWeekPeriod[_n+1] & Prolonged[_n] == Prolonged[_n+1]
(158,321 observations deleted)
. save "Merck Prolonged extubation times Subgroups TempMeta.dta", replace
(file Merck Prolonged extubation times Subgroups TempMeta.dta not found)
file Merck Prolonged extubation times Subgroups TempMeta.dta saved
.
.
.
. * Prepare temporary data file for the mixed effects modeling, all surgeons
. use Prolonged Surgeon EightWeekPeriod EndToRoomExit MostAgeLT18 MostAmbul MostOncol RoomMin TurnSameSurg using ///
> "Prolonged extubation times Subgroups v52.dta", clear
. describe
Contains data from Prolonged extubation times Subgroups v52.dta
Observations: 182,374
Variables: 9 5 Jul 2023 19:26
Variable Storage Display Value
name type format label Variable label
Prolonged byte %10.0g Time to tracheal extubation >=15 minutes
Surgeon int %10.0g Surgeon blinded
EightWeekPeriod byte %10.0g Eight-week period Sun 9 Oct 2011 to Sat 17 Dec 2022
EndToRoomExit int %10.0g Minutes Dressing on patient to OR exit, -999 if <0
MostAgeLT18 int %10.0g Surgeon <19 cases then -999; 1 if >50% cases age <18 years
MostAmbul int %10.0g Surgeon <19 cases or Most peds then -999; 1 if >50% LOS >0
MostOncol int %8.0g Surgeon <19 cases or Most peds or ambul -999; 1 if >50% major ther oncol 0 <50%
RoomMin int %10.0g Room minutes that workday, no case or turnovers if urgent; -999 unknown
TurnSameSurg long %12.0g Turnover time, Same surgeon, Trimmed <1 >120
Sorted by:
.
. summarize EightWeekPeriod, meanonly
. gen double centered_EightWeek = EightWeekPeriod - r(mean) // https://www.stata.com/statalist/archive/2013-01/msg00863.html
. label variable centered_EightWeek "Period centered by mean"
. drop EightWeekPeriod
.
. assert MostAgeLT18 == -999 | MostAgeLT18 == 0 | MostAgeLT18 == 1
. assert MostAmbul == -999 | MostAmbul == 0 | MostAmbul == 1
. assert MostOncol == -999 | MostOncol == 0 | MostOncol == 1
. assert MostAmbul == -999 if MostAgeLT18 == -999
. assert MostAmbul == -999 if MostAgeLT18 == 1
. assert MostOncol == -999 if MostAmbul == -999
. assert MostOncol == -999 if MostAmbul == 1
. generate byte SurgeonType = 0
. replace SurgeonType = . if MostAgeLT18 < 0
(5,962 real changes made, 5,962 to missing)
. replace SurgeonType = 1 if MostAgeLT18 == 1
(26,711 real changes made)
. replace SurgeonType = 2 if MostAmbul == 1
(17,777 real changes made)
. replace SurgeonType = 3 if MostOncol == 1
(10,657 real changes made)
. label variable SurgeonType "1 Age<18 2 Ambul 3 Oncol; 0 Else, <19 cases"
. tabulate SurgeonType, missing
1 Age<18 2 |
Ambul 3 |
Oncol; 0 |
Else, <19 |
cases | Freq. Percent Cum.
------------+-----------------------------------
0 | 121,267 66.49 66.49
1 | 26,711 14.65 81.14
2 | 17,777 9.75 90.89
3 | 10,657 5.84 96.73
. | 5,962 3.27 100.00
------------+-----------------------------------
Total | 182,374 100.00
. drop MostAgeLT18 MostAmbul MostOncol
.
. generate byte bRoomHrGT8 = .
(182,374 missing values generated)
. replace bRoomHrGT8 = 1 if RoomMin > 8*60
(111,226 real changes made)
. replace bRoomHrGT8 = 0 if RoomMin <= 8*60 & RoomMin > 0
(58,116 real changes made)
. label variable bRoomHrGT8 "Room >8 hour workday"
. drop RoomMin
.
. save "TempMixed.dta", replace
(file TempMixed.dta not found)
file TempMixed.dta saved
.
.
.
. * Table 1, Characteristics of the population using counts and percentages
. use "Merck Prolonged extubation times Subgroups TempMeta.dta", replace
. describe
Contains data from Merck Prolonged extubation times Subgroups TempMeta.dta
Observations: 24,053
Variables: 27 29 Feb 2024 12:49
Variable Storage Display Value
name type format label Variable label
Surgeon int %10.0g Surgeon blinded
EightWeekPeriod byte %10.0g Eight-week period Sun 9 Oct 2011 to Sat 17 Dec 2022
Prolonged byte %10.0g Time to tracheal extubation >=15 minutes
nCases long %12.0g N Cases Surgeon Period Prolonged
MostAgeLT18 int %10.0g Surgeon <19 cases then -999; 1 if >50% cases age <18 years
MostAmbul int %10.0g Surgeon <19 cases or Most peds then -999; 1 if >50% LOS >0
MostOncol int %8.0g Surgeon <19 cases or Most peds or ambul -999; 1 if >50% major ther oncol 0 <50%
Urgent byte %10.0g 0 if weekday, starts 6:30-19:30, NOT limited to elective, routine, within 48 hr
nEndToRoomExit long %12.0g N measured Minutes Dressing on patient to OR exit
mEndToRoomExit double %6.1g Mean Minutes Dressing on patient to OR exit
nRoomHrGT8 long %12.0g N elective cases in a room Workday > 8 Hr, not counting final urgent cases
nRoomHrLE8 long %12.0g N elective cases in a room Workday <= 8 Hr
nTurnOverTrim long %12.0g N turnovers, same surgeon, trimmed <1 or >120
mTurnOverTrim double %6.1g Mean Turnover times, calculated after trimmed <1 or >120
nTrainee long %12.0g N fellow resident SRNA rotator, the assistant at end of case
nBaseUge11 long %12.0g N base units of case > 10, missing means few units
nInORendGE4h long %12.0g N OR to end surgery >= 4 hr
nInORendLT4h long %12.0g N OR to end surgery < 4 hr
nNeuromusc long %12.0g N any neuromuscular blockade
bRocVec byte %8.0g
nRocVec long %12.0g N Rocuronium or vecuronium
nSug long %12.0g N sugammadex
nNeo long %12.0g N neostigmine
nBIS long %12.0g N BIS monitor
nN2O long %12.0g N N2O > 1%, overall % FGF
nVolatile2 long %12.0g Volatile MAC equivalent >=0.2% 15 min before dressing on patient
nVolatile4 long %12.0g Volatile MAC equivalent >=0.4% 15 min before dressing on patient
Sorted by: Surgeon EightWeekPeriod Prolonged
.
. egen long TotalnCases = total(nCases)
. summarize TotalnCases
Variable | Obs Mean Std. dev. Min Max
-------------+---------------------------------------------------------
TotalnCases | 24,053 182374 0 182374 182374
. codebook Surgeon, compact
Variable Obs Unique Mean Min Max Label
--------------------------------------------------------------------------------------------------
Surgeon 23958 574 134.1173 1 702 Surgeon blinded
--------------------------------------------------------------------------------------------------
. generate long ComboSurgeonPeriod = 1000*Surgeon + EightWeekPeriod
(95 missing values generated)
. codebook ComboSurgeonPeriod, compact
Variable Obs Unique Mean Min Max Label
--------------------------------------------------------------------------------------------------
ComboSurge~d 23958 13933 134156.9 1001 702003
--------------------------------------------------------------------------------------------------
.
. tabulate Prolonged [fweight = nCases], missing
Time to |
tracheal |
extubation |
>=15 |
minutes | Freq. Percent Cum.
------------+-----------------------------------
0 | 140,606 77.10 77.10
1 | 41,768 22.90 100.00
------------+-----------------------------------
Total | 182,374 100.00
. tabulate MostAgeLT18 [fweight = nCases], missing
Surgeon <19 |
cases then |
-999; 1 if |
>50% cases |
age <18 |
years | Freq. Percent Cum.
------------+-----------------------------------
-999 | 5,962 3.27 3.27
0 | 149,701 82.08 85.35
1 | 26,711 14.65 100.00
------------+-----------------------------------
Total | 182,374 100.00
. tabulate MostAmbul [fweight = nCases], missing
Surgeon <19 |
cases or |
Most peds |
then -999; |
1 if >50% |
LOS >0 | Freq. Percent Cum.
------------+-----------------------------------
-999 | 32,673 17.92 17.92
0 | 131,924 72.34 90.25
1 | 17,777 9.75 100.00
------------+-----------------------------------
Total | 182,374 100.00
. tabulate MostOncol [fweight = nCases], missing
Surgeon <19 |
cases or |
Most peds |
or ambul |
-999; 1 if |
>50% major |
ther oncol |
0 <50% | Freq. Percent Cum.
------------+-----------------------------------
-999 | 50,450 27.66 27.66
0 | 121,267 66.49 94.16
1 | 10,657 5.84 100.00
------------+-----------------------------------
Total | 182,374 100.00
.
. codebook nEndToRoomExit, compact
Variable Obs Unique Mean Min Max Label
--------------------------------------------------------------------------------------------------
nEndToRoom~t 24039 64 7.560631 1 2360 N measured Minutes Dressing on patient to OR exit
--------------------------------------------------------------------------------------------------
. egen long Totaln = total(nEndToRoomExit)
. generate double Percent = 100*Totaln/TotalnCases
. summarize Percent Totaln TotalnCases
Variable | Obs Mean Std. dev. Min Max
-------------+---------------------------------------------------------
Percent | 24,053 99.65785 0 99.65785 99.65785
Totaln | 24,053 181750 0 181750 181750
TotalnCases | 24,053 182374 0 182374 182374
. drop Totaln Percent
. summarize mEndToRoomExit [fweight = nEndToRoomExit]
Variable | Obs Mean Std. dev. Min Max
-------------+---------------------------------------------------------
mEndToRoom~t | 181,750 14.75367 7.491584 1 730
.
. codebook nTurnOverTrim, compact
Variable Obs Unique Mean Min Max Label
--------------------------------------------------------------------------------------------------
nTurnOverT~m 16127 41 4.051591 1 957 N turnovers, same surgeon, trimmed <1 or >120
--------------------------------------------------------------------------------------------------
. egen long Totaln = total(nTurnOverTrim)
. generate double Percent = 100*Totaln/TotalnCases
. summarize Percent Totaln TotalnCases
Variable | Obs Mean Std. dev. Min Max
-------------+---------------------------------------------------------
Percent | 24,053 35.82748 0 35.82748 35.82748
Totaln | 24,053 65340 0 65340 65340
TotalnCases | 24,053 182374 0 182374 182374
. drop Totaln Percent
. summarize mTurnOverTrim [fweight = nTurnOverTrim]
Variable | Obs Mean Std. dev. Min Max
-------------+---------------------------------------------------------
mTurnOverT~m | 65,340 39.15601 11.56869 6 120
.
. * Additional code added for Table 1 footnote b after obtained unexpected results
. egen long TotalnProl = total(nTurnOverTrim) if Prolonged == 1
(13,505 missing values generated)
. egen long TotalnNot = total(nTurnOverTrim) if Prolonged == 0
(10,548 missing values generated)
. generate double PercentProl = 100*TotalnProl/TotalnCases
(13,505 missing values generated)
. generate double PercentNot = 100*TotalnNot/TotalnCases
(10,548 missing values generated)
. summarize PercentProl TotalnProl PercentNot TotalnNot TotalnCases
Variable | Obs Mean Std. dev. Min Max
-------------+---------------------------------------------------------
PercentProl | 10,548 7.204974 8.88e-16 7.204974 7.204974
TotalnProl | 10,548 13140 0 13140 13140
PercentNot | 13,505 28.6225 0 28.6225 28.6225
TotalnNot | 13,505 52200 0 52200 52200
TotalnCases | 24,053 182374 0 182374 182374
. drop PercentProl TotalnProl PercentNot TotalnNot
. display 41768-13140
28628
. display 182374 - 41768 - 52200
88406
. csi 13140 52200 28628 88406
| Exposed Unexposed | Total
-----------------+------------------------+-----------
Cases | 13140 52200 | 65340
Noncases | 28628 88406 | 117034
-----------------+------------------------+-----------
Total | 41768 140606 | 182374
| |
Risk | .3145949 .3712502 | .3582748
| |
| Point estimate | [95% conf. interval]
|------------------------+------------------------
Risk difference | -.0566553 | -.0617747 -.0515358
Risk ratio | .8473933 | .834189 .8608067
Prev. frac. ex. | .1526067 | .1391933 .165811
Prev. frac. pop | .0349506 |
+-------------------------------------------------
chi2(1) = 449.57 Pr>chi2 = 0.0000
.
. codebook nRoomHrGT8, compact
Variable Obs Unique Mean Min Max Label
--------------------------------------------------------------------------------------------------
nRoomHrGT8 24053 53 4.609196 0 1428 N elective cases in a room Workday > 8 Hr, not c...
--------------------------------------------------------------------------------------------------
. egen long Totaln1 = total(nRoomHrGT8)
. generate double Percent1 = 100*Totaln1/TotalnCases
. summarize Percent1 Totaln1 TotalnCases
Variable | Obs Mean Std. dev. Min Max
-------------+---------------------------------------------------------
Percent1 | 24,053 60.78992 0 60.78992 60.78992
Totaln1 | 24,053 110865 0 110865 110865
TotalnCases | 24,053 182374 0 182374 182374
. codebook nRoomHrLE8, compact
Variable Obs Unique Mean Min Max Label
--------------------------------------------------------------------------------------------------
nRoomHrLE8 24053 41 2.377832 0 787 N elective cases in a room Workday <= 8 Hr
--------------------------------------------------------------------------------------------------
. egen long Totaln2 = total(nRoomHrLE8)
. generate double Percent2 = 100*Totaln2/TotalnCases
. summarize Percent2 Totaln2 TotalnCases
Variable | Obs Mean Std. dev. Min Max
-------------+---------------------------------------------------------
Percent2 | 24,053 31.36083 0 31.36083 31.36083
Totaln2 | 24,053 57194 0 57194 57194
TotalnCases | 24,053 182374 0 182374 182374
. display TotalnCases-Totaln1-Totaln2 " " round(100-Percent1-Percent2, 0.1)
14315 7.8
. drop Totaln1 Totaln2 Percent1 Percent2
. codebook nTrainee, compact
Variable Obs Unique Mean Min Max Label
--------------------------------------------------------------------------------------------------
nTrainee 24053 36 3.497651 0 979 N fellow resident SRNA rotator, the assistant at e...
--------------------------------------------------------------------------------------------------
. egen long Totaln = total(nTrainee)
. generate double Percent = 100*Totaln/TotalnCases
. summarize Percent Totaln TotalnCases
Variable | Obs Mean Std. dev. Min Max
-------------+---------------------------------------------------------
Percent | 24,053 46.12993 0 46.12993 46.12993
Totaln | 24,053 84129 0 84129 84129
TotalnCases | 24,053 182374 0 182374 182374
. drop Totaln Percent
. codebook nBaseUge11, compact
Variable Obs Unique Mean Min Max Label
--------------------------------------------------------------------------------------------------
nBaseUge11 24053 29 .7466013 0 30 N base units of case > 10, missing means few units
--------------------------------------------------------------------------------------------------
. egen long Totaln = total(nBaseUge11)
. generate double Percent = 100*Totaln/TotalnCases
. summarize Percent Totaln TotalnCases
Variable | Obs Mean Std. dev. Min Max
-------------+---------------------------------------------------------
Percent | 24,053 9.846798 0 9.846798 9.846798
Totaln | 24,053 17958 0 17958 17958
TotalnCases | 24,053 182374 0 182374 182374
. drop Totaln Percent
. codebook nInORendGE4h, compact
Variable Obs Unique Mean Min Max Label
--------------------------------------------------------------------------------------------------
nInORendGE4h 24053 27 1.733464 0 415 N OR to end surgery >= 4 hr
--------------------------------------------------------------------------------------------------
. egen long Totaln = total(nInORendGE4h)
. generate double Percent = 100*Totaln/TotalnCases
. summarize Percent Totaln TotalnCases
Variable | Obs Mean Std. dev. Min Max
-------------+---------------------------------------------------------
Percent | 24,053 22.86236 3.55e-15 22.86236 22.86236
Totaln | 24,053 41695 0 41695 41695
TotalnCases | 24,053 182374 0 182374 182374
. drop Totaln Percent
. codebook nNeuromusc, compact
Variable Obs Unique Mean Min Max Label
--------------------------------------------------------------------------------------------------
nNeuromusc 24053 62 6.280339 0 63 N any neuromuscular blockade
--------------------------------------------------------------------------------------------------
. egen long Totaln = total(nNeuromusc)
. generate double Percent = 100*Totaln/TotalnCases
. summarize Percent Totaln TotalnCases
Variable | Obs Mean Std. dev. Min Max
-------------+---------------------------------------------------------
Percent | 24,053 82.83034 0 82.83034 82.83034
Totaln | 24,053 151061 0 151061 151061
TotalnCases | 24,053 182374 0 182374 182374
. drop Totaln Percent
. codebook nRocVec, compact
Variable Obs Unique Mean Min Max Label
--------------------------------------------------------------------------------------------------
nRocVec 24053 49 3.893277 0 52 N Rocuronium or vecuronium
--------------------------------------------------------------------------------------------------
. egen long Totaln = total(nRocVec)
. generate double Percent = 100*Totaln/TotalnCases
. summarize Percent Totaln TotalnCases
Variable | Obs Mean Std. dev. Min Max
-------------+---------------------------------------------------------
Percent | 24,053 51.34778 0 51.34778 51.34778
Totaln | 24,053 93645 0 93645 93645
TotalnCases | 24,053 182374 0 182374 182374
. drop Totaln Percent
. codebook nSug, compact
Variable Obs Unique Mean Min Max Label
--------------------------------------------------------------------------------------------------
nSug 24053 46 1.293269 0 52 N sugammadex
--------------------------------------------------------------------------------------------------
. egen long Totaln = total(nSug)
. generate double Percent = 100*Totaln/TotalnCases
. summarize Percent Totaln TotalnCases
Variable | Obs Mean Std. dev. Min Max
-------------+---------------------------------------------------------
Percent | 24,053 17.05671 0 17.05671 17.05671
Totaln | 24,053 31107 0 31107 31107
TotalnCases | 24,053 182374 0 182374 182374
. drop Totaln Percent
. codebook nNeo, compact
Variable Obs Unique Mean Min Max Label
--------------------------------------------------------------------------------------------------
nNeo 24053 37 2.600008 0 39 N neostigmine
--------------------------------------------------------------------------------------------------
. egen long Totaln = total(nNeo)
. generate double Percent = 100*Totaln/TotalnCases
. summarize Percent Totaln TotalnCases
Variable | Obs Mean Std. dev. Min Max
-------------+---------------------------------------------------------
Percent | 24,053 34.29107 0 34.29107 34.29107
Totaln | 24,053 62538 0 62538 62538
TotalnCases | 24,053 182374 0 182374 182374
. drop Totaln Percent
. codebook nBIS, compact
Variable Obs Unique Mean Min Max Label
--------------------------------------------------------------------------------------------------
nBIS 24053 20 .1673804 0 24 N BIS monitor
--------------------------------------------------------------------------------------------------
. egen long Totaln = total(nBIS)
. generate double Percent = 100*Totaln/TotalnCases
. summarize Percent Totaln TotalnCases
Variable | Obs Mean Std. dev. Min Max
-------------+---------------------------------------------------------
Percent | 24,053 2.207552 0 2.207552 2.207552
Totaln | 24,053 4026 0 4026 4026
TotalnCases | 24,053 182374 0 182374 182374
. drop Totaln Percent
. codebook nN2O, compact
Variable Obs Unique Mean Min Max Label
--------------------------------------------------------------------------------------------------
nN2O 24053 32 1.952106 0 33 N N2O > 1%, overall % FGF
--------------------------------------------------------------------------------------------------
. egen long Totaln = total(nN2O)
. generate double Percent = 100*Totaln/TotalnCases
. summarize Percent Totaln TotalnCases
Variable | Obs Mean Std. dev. Min Max
-------------+---------------------------------------------------------
Percent | 24,053 25.74599 0 25.74599 25.74599
Totaln | 24,053 46954 0 46954 46954
TotalnCases | 24,053 182374 0 182374 182374
. drop Totaln Percent
. codebook nVolatile2, compact
Variable Obs Unique Mean Min Max Label
--------------------------------------------------------------------------------------------------
nVolatile2 24053 62 6.9018 0 65 Volatile MAC equivalent >=0.2% 15 min before dressi...
--------------------------------------------------------------------------------------------------
. egen long Totaln = total(nVolatile2)
. generate double Percent = 100*Totaln/TotalnCases
. summarize Percent Totaln TotalnCases
Variable | Obs Mean Std. dev. Min Max
-------------+---------------------------------------------------------
Percent | 24,053 91.02668 1.42e-14 91.02668 91.02668
Totaln | 24,053 166009 0 166009 166009
TotalnCases | 24,053 182374 0 182374 182374
. drop Totaln Percent
. codebook nVolatile4, compact
Variable Obs Unique Mean Min Max Label
--------------------------------------------------------------------------------------------------
nVolatile4 24053 57 6.392051 0 59 Volatile MAC equivalent >=0.4% 15 min before dres...
--------------------------------------------------------------------------------------------------
. egen long Totaln = total(nVolatile4)
. generate double Percent = 100*Totaln/TotalnCases
. summarize Percent Totaln TotalnCases
Variable | Obs Mean Std. dev. Min Max
-------------+---------------------------------------------------------
Percent | 24,053 84.30368 0 84.30368 84.30368
Totaln | 24,053 153748 0 153748 153748
TotalnCases | 24,053 182374 0 182374 182374
. drop Totaln Percent
.
. * Table 1 corresponding counts by distinct surgeons
. use Surgeon SurgeonType using "TempMixed.dta", clear
. sort Surgeon
. drop if Surgeon[_n+1]==Surgeon[_n]
(181,800 observations deleted)
. tabulate SurgeonType, missing
1 Age<18 2 |
Ambul 3 |
Oncol; 0 |
Else, <19 |
cases | Freq. Percent Cum.
------------+-----------------------------------
0 | 234 40.77 40.77
1 | 59 10.28 51.05
2 | 38 6.62 57.67
3 | 41 7.14 64.81
. | 202 35.19 100.00
------------+-----------------------------------
Total | 574 100.00
.
. * Minutes from end of surgery to operating room exit, surgeon periods with >= 9 cases prolonged and not
. use Surgeon EightWeekPeriod Prolonged MostAgeLT18 MostAmbul MostOncol mEndToRoomExit nEndToRoomExit ///
> using "Merck Prolonged extubation times Subgroups TempMeta.dta", replace
. sort Surgeon EightWeekPeriod Prolonged
.
. * For each surgeon, then eight-week period, there are the two sequential rows of not prolonged then prolonged
. generate double DiffmEndToRoomExit = mEndToRoomExit[_n+1] - mEndToRoomExit[_n] ///
> if Surgeon[_n] == Surgeon[_n+1] & EightWeekPeriod[_n] == EightWeekPeriod[_n+1] & ///
> nEndToRoomExit[_n] >= 9 & nEndToRoomExit[_n+1] >= 9
(23,089 missing values generated)
.
. by Surgeon, sort : egen double mDiffmEndToRoomExit = mean( DiffmEndToRoomExit)
(14,606 missing values generated)
. by Surgeon, sort : egen double sdDiffmEndToRoomExit = sd(DiffmEndToRoomExit)
(16,418 missing values generated)
. by Surgeon, sort : egen int nDiffmEndToRoomExit = count(DiffmEndToRoomExit)
. generate double seDiffmEndToRoomExit = sdDiffmEndToRoomExit / sqrt(nDiffmEndToRoomExit) // pooling among eight-week periods
(16,418 missing values generated)
. drop if seDiffmEndToRoomExit == .
(16,418 observations deleted)
.
. generate byte b9ProlongedNotWithout = 0
. replace b9ProlongedNotWithout = 1 ///
> if Surgeon[_n] == Surgeon[_n+1] & EightWeekPeriod[_n] == EightWeekPeriod[_n+1] & ///
> nEndToRoomExit[_n] <9 & nEndToRoomExit[_n+1] >= 9
(40 real changes made)
. tabulate b9ProlongedNotWithout // footnote in the Results first paragraph
b9Prolonged |
NotWithout | Freq. Percent Cum.
------------+-----------------------------------
0 | 7,595 99.48 99.48
1 | 40 0.52 100.00
------------+-----------------------------------
Total | 7,635 100.00
.
. drop if Surgeon[_n] == Surgeon[_n+1] // leaving one row per surgeon
(7,564 observations deleted)
.
. meta set mDiffmEndToRoomExit seDiffmEndToRoomExit, studylabel(Surgeon) studysize(nDiffmEndToRoomExit) level(99)
Meta-analysis setting information
Study information
No. of studies: 71
Study label: Surgeon
Study size: nDiffmEndToRoomExit
Effect size
Type: <generic>
Label: Effect size
Variable: mDiffmEndToRoomExit
Precision
Std. err.: seDiffmEndToRoomExit
CI: [_meta_cil, _meta_ciu]
CI level: 99%
Model and method
Model: Random effects
Method: REML
. meta summarize, random(dlaird) se(khartung) level(95) // reported in Results and Figure 1
Effect-size label: Effect size
Effect size: mDiffmEndToRoomExit
Std. err.: seDiffmEndToRoomExit
Study label: Surgeon
Meta-analysis summary Number of studies = 71
Random-effects model Heterogeneity:
Method: DerSimonian–Laird tau2 = 2.3316
SE adjustment: Knapp–Hartung I2 (%) = 82.78
H2 = 5.81
--------------------------------------------------------------------
Study | Effect size [95% conf. interval] % weight
------------------+-------------------------------------------------
1 | 16.026 14.793 17.259 1.85
2 | 12.516 11.636 13.396 1.99
3 | 12.504 10.890 14.119 1.67
4 | 13.786 12.855 14.716 1.97
5 | 13.170 12.265 14.076 1.98
8 | 12.208 10.757 13.658 1.75
9 | 13.690 12.471 14.909 1.85
10 | 13.994 12.945 15.044 1.92
11 | 13.173 12.332 14.015 2.00
12 | 13.885 10.678 17.092 1.01
13 | 14.536 13.235 15.837 1.82
15 | 11.725 10.477 12.974 1.84
16 | 16.454 14.120 18.788 1.34
17 | 13.365 10.034 16.697 0.96
19 | 11.846 10.038 13.654 1.58
20 | 13.488 10.213 16.763 0.98
21 | 14.482 13.203 15.760 1.83
22 | 12.074 11.510 12.637 2.09
23 | 10.926 6.990 14.862 0.79
24 | 14.157 8.789 19.525 0.51
25 | 15.985 13.121 18.850 1.13
27 | 12.144 10.881 13.406 1.83
28 | 14.930 13.291 16.570 1.66
29 | 13.720 12.098 15.341 1.67
30 | 12.873 11.512 14.233 1.79
31 | 14.264 13.228 15.300 1.93
32 | 10.055 9.501 10.608 2.09
33 | 13.777 11.021 16.534 1.17
35 | 12.331 9.844 14.818 1.28
38 | 14.408 12.015 16.801 1.32
39 | 11.997 11.153 12.841 2.00
40 | 15.574 14.192 16.956 1.78
41 | 14.748 11.113 18.383 0.87
42 | 11.666 10.508 12.825 1.88
43 | 11.701 10.355 13.046 1.80
45 | 14.644 12.824 16.464 1.58
46 | 11.885 9.005 14.765 1.12
48 | 12.628 8.458 16.798 0.73
49 | 20.119 4.836 35.403 0.08
52 | 11.693 11.342 12.045 2.13
55 | 18.435 15.693 21.178 1.17
56 | 13.624 7.697 19.551 0.44
58 | 13.651 12.222 15.080 1.76
61 | 11.081 9.374 12.788 1.63
63 | 13.407 11.900 14.915 1.72
66 | 15.958 13.917 18.000 1.47
69 | 10.757 8.676 12.837 1.46
70 | 12.410 10.646 14.174 1.60
73 | 12.997 9.222 16.772 0.83
74 | 13.207 11.306 15.109 1.54
76 | 11.685 8.791 14.578 1.12
77 | 10.785 9.782 11.788 1.94
84 | 13.032 6.562 19.502 0.38
88 | 13.520 11.299 15.740 1.39
89 | 12.374 10.263 14.486 1.44
91 | 15.904 13.021 18.788 1.12
96 | 16.194 14.681 17.707 1.72
98 | 12.267 9.566 14.969 1.19
100 | 16.195 12.460 19.930 0.84
105 | 13.453 10.467 16.439 1.08
107 | 11.105 10.052 12.157 1.92
121 | 18.530 15.473 21.588 1.06
123 | 7.732 5.945 9.520 1.59
125 | 13.924 5.580 22.269 0.25
128 | 11.257 9.958 12.555 1.82
129 | 16.228 13.797 18.659 1.30
200 | 15.998 13.275 18.721 1.18
201 | 14.389 9.452 19.326 0.58
212 | 13.087 9.946 16.229 1.03
224 | 16.379 12.296 20.462 0.75
248 | 14.257 11.408 17.105 1.13
------------------+-------------------------------------------------
theta | 13.293 12.836 13.749
--------------------------------------------------------------------
Test of theta = 0: t(70) = 58.05 Prob > |t| = 0.0000
Test of homogeneity: Q = chi2(70) = 406.62 Prob > Q = 0.0000
.
. tabulate MostAgeLT18, missing
Surgeon <19 |
cases then |
-999; 1 if |
>50% cases |
age <18 |
years | Freq. Percent Cum.
------------+-----------------------------------
0 | 54 76.06 76.06
1 | 17 23.94 100.00
------------+-----------------------------------
Total | 71 100.00
. drop if MostAgeLT18 < 0
(0 observations deleted)
. meta regress MostAgeLT18, random(dlaird) se(khartung)
Effect-size label: Effect size
Effect size: mDiffmEndToRoomExit
Std. err.: seDiffmEndToRoomExit
Random-effects meta-regression Number of obs = 71
Method: DerSimonian–Laird Residual heterogeneity:
SE adjustment: Knapp–Hartung tau2 = 2.057
I2 (%) = 80.75
H2 = 5.19
R-squared (%) = 11.79
Model F(1,69) = 5.30
Prob > F = 0.0244
------------------------------------------------------------------------------
_meta_es | Coefficient Std. err. t P>|t| [99% conf. interval]
-------------+----------------------------------------------------------------
MostAgeLT18 | 1.209165 .5254664 2.30 0.024 -.182783 2.601114
_cons | 12.99756 .2528887 51.40 0.000 12.32766 13.66746
------------------------------------------------------------------------------
Test of residual homogeneity: Q_res = chi2(69) = 358.45 Prob > Q_res = 0.0000
.
. tabulate MostAmbul
Surgeon <19 |
cases or |
Most peds |
then -999; |
1 if >50% |
LOS >0 | Freq. Percent Cum.
------------+-----------------------------------
-999 | 17 23.94 23.94
0 | 47 66.20 90.14
1 | 7 9.86 100.00
------------+-----------------------------------
Total | 71 100.00
. drop if MostAmbul < 0
(17 observations deleted)
. meta regress MostAmbul, random(dlaird) se(khartung)
Effect-size label: Effect size
Effect size: mDiffmEndToRoomExit
Std. err.: seDiffmEndToRoomExit
Random-effects meta-regression Number of obs = 54
Method: DerSimonian–Laird Residual heterogeneity:
SE adjustment: Knapp–Hartung tau2 = 2.26
I2 (%) = 83.53
H2 = 6.07
R-squared (%) = 0.00
Model F(1,52) = 0.94
Prob > F = 0.3359
------------------------------------------------------------------------------
_meta_es | Coefficient Std. err. t P>|t| [99% conf. interval]
-------------+----------------------------------------------------------------
MostAmbul | -.7200541 .7413951 -0.97 0.336 -2.702347 1.262239
_cons | 13.11789 .2880483 45.54 0.000 12.34772 13.88805
------------------------------------------------------------------------------
Test of residual homogeneity: Q_res = chi2(52) = 315.79 Prob > Q_res = 0.0000
.
. tabulate MostOncol
Surgeon <19 |
cases or |
Most peds |
or ambul |
-999; 1 if |
>50% major |
ther oncol |
0 <50% | Freq. Percent Cum.
------------+-----------------------------------
-999 | 7 12.96 12.96
0 | 42 77.78 90.74
1 | 5 9.26 100.00
------------+-----------------------------------
Total | 54 100.00
. drop if MostOncol < 0
(7 observations deleted)
. meta regress MostOncol, random(dlaird) se(khartung)
Effect-size label: Effect size
Effect size: mDiffmEndToRoomExit
Std. err.: seDiffmEndToRoomExit
Random-effects meta-regression Number of obs = 47
Method: DerSimonian–Laird Residual heterogeneity:
SE adjustment: Knapp–Hartung tau2 = 2.365
I2 (%) = 84.09
H2 = 6.28
R-squared (%) = 0.00
Model F(1,45) = 1.42
Prob > F = 0.2399
------------------------------------------------------------------------------
_meta_es | Coefficient Std. err. t P>|t| [99% conf. interval]
-------------+----------------------------------------------------------------
MostOncol | -1.175692 .9870735 -1.19 0.240 -3.83051 1.479126
_cons | 13.23568 .3053008 43.35 0.000 12.41455 14.05681
------------------------------------------------------------------------------
Test of residual homogeneity: Q_res = chi2(45) = 282.77 Prob > Q_res = 0.0000
.
. * Minutes from end of surgery to operating room exit, surgeon periods with >= 3 cases prolonged and not
. use Surgeon EightWeekPeriod Prolonged mEndToRoomExit nEndToRoomExit ///
> using "Merck Prolonged extubation times Subgroups TempMeta.dta", replace
. sort Surgeon EightWeekPeriod Prolonged
. generate double DiffmEndToRoomExit = mEndToRoomExit[_n+1] - mEndToRoomExit[_n] ///
> if Surgeon[_n] == Surgeon[_n+1] & EightWeekPeriod[_n] == EightWeekPeriod[_n+1] & ///
> nEndToRoomExit[_n] >= 3 & nEndToRoomExit[_n+1] >= 3
(18,518 missing values generated)
.
. by Surgeon, sort : egen double mDiffmEndToRoomExit = mean( DiffmEndToRoomExit)
(2,878 missing values generated)
. by Surgeon, sort : egen double sdDiffmEndToRoomExit = sd(DiffmEndToRoomExit)
(4,289 missing values generated)
. by Surgeon, sort : egen int nDiffmEndToRoomExit = count(DiffmEndToRoomExit)
. generate double seDiffmEndToRoomExit = sdDiffmEndToRoomExit / sqrt(nDiffmEndToRoomExit)
(4,289 missing values generated)
. drop if seDiffmEndToRoomExit == . | Surgeon[_n] == Surgeon[_n+1]
(23,796 observations deleted)
.
. meta set mDiffmEndToRoomExit seDiffmEndToRoomExit, studylabel(Surgeon) studysize(nDiffmEndToRoomExit) level(99)
Meta-analysis setting information
Study information
No. of studies: 257
Study label: Surgeon
Study size: nDiffmEndToRoomExit
Effect size
Type: <generic>
Label: Effect size
Variable: mDiffmEndToRoomExit
Precision
Std. err.: seDiffmEndToRoomExit
CI: [_meta_cil, _meta_ciu]
CI level: 99%
Model and method
Model: Random effects
Method: REML
. meta summarize, random(dlaird) se(khartung) // reported in Results and Figure 1
Effect-size label: Effect size
Effect size: mDiffmEndToRoomExit
Std. err.: seDiffmEndToRoomExit
Study label: Surgeon
Meta-analysis summary Number of studies = 257
Random-effects model Heterogeneity:
Method: DerSimonian–Laird tau2 = 11.6047
SE adjustment: Knapp–Hartung I2 (%) = 96.29
H2 = 26.95
--------------------------------------------------------------------
Study | Effect size [99% conf. interval] % weight
------------------+-------------------------------------------------
1 | 15.653 14.348 16.959 0.46
2 | 13.758 12.294 15.223 0.46
3 | 11.676 10.561 12.791 0.46
4 | 13.257 12.171 14.343 0.46
5 | 12.855 11.776 13.934 0.46
6 | 15.082 12.606 17.558 0.44
7 | 13.824 11.209 16.438 0.43
8 | 11.797 10.537 13.058 0.46
9 | 14.130 12.440 15.821 0.45
10 | 14.344 12.561 16.127 0.45
11 | 12.450 11.319 13.581 0.46
12 | 14.346 12.837 15.855 0.46
13 | 14.357 12.984 15.730 0.46
14 | 14.013 11.858 16.168 0.44
15 | 11.647 10.390 12.905 0.46
16 | 16.067 14.056 18.078 0.45
17 | 14.389 11.655 17.123 0.43
18 | 14.531 10.791 18.272 0.40
19 | 11.069 9.973 12.165 0.46
20 | 13.117 11.514 14.721 0.45
21 | 14.111 12.801 15.420 0.46
22 | 12.854 9.735 15.974 0.42
23 | 11.257 9.646 12.868 0.45
24 | 13.720 11.979 15.461 0.45
25 | 14.656 12.593 16.718 0.45
26 | 18.917 13.804 24.030 0.35
27 | 12.749 11.200 14.299 0.46
28 | 15.964 13.807 18.122 0.44
29 | 12.646 11.147 14.146 0.46
30 | 12.182 10.992 13.371 0.46
31 | 13.086 11.834 14.338 0.46
32 | 10.976 9.806 12.146 0.46
33 | 15.184 12.119 18.249 0.42
34 | 17.900 11.371 24.429 0.30
35 | 14.445 12.262 16.628 0.44
36 | 16.805 9.186 24.423 0.27
37 | 13.729 11.662 15.796 0.45
38 | 12.225 10.805 13.645 0.46
39 | 11.464 9.769 13.159 0.45
40 | 15.252 13.540 16.964 0.45
41 | 14.145 12.297 15.994 0.45
42 | 12.781 11.291 14.270 0.46
43 | 13.001 10.746 15.255 0.44
44 | 15.370 10.823 19.917 0.37
45 | 14.571 12.442 16.700 0.44
46 | 13.889 11.710 16.067 0.44
47 | 14.368 11.248 17.488 0.42
48 | 13.798 10.656 16.940 0.42
49 | 14.807 7.827 21.787 0.29
50 | 11.831 9.510 14.151 0.44
51 | 14.561 10.888 18.233 0.40
52 | 14.458 10.663 18.254 0.40
53 | 12.776 10.708 14.844 0.45
54 | 16.194 12.905 19.484 0.41
55 | 13.970 11.582 16.357 0.44
56 | 13.945 12.283 15.607 0.45
57 | 14.615 11.048 18.182 0.40
58 | 14.805 12.348 17.262 0.44
59 | 14.952 13.213 16.690 0.45
60 | 13.274 11.214 15.334 0.45
61 | 12.820 10.591 15.049 0.44
62 | 13.347 11.287 15.406 0.45
63 | 14.349 12.746 15.952 0.45
64 | 12.304 10.520 14.088 0.45
65 | 12.286 10.627 13.944 0.45
66 | 13.157 11.475 14.840 0.45
67 | 12.994 11.044 14.944 0.45
68 | 12.221 10.265 14.176 0.45
69 | 13.204 11.388 15.020 0.45
70 | 10.222 8.992 11.452 0.46
71 | 12.586 10.113 15.058 0.44
72 | 12.856 11.225 14.486 0.45
73 | 13.261 11.036 15.485 0.44
74 | 14.164 11.872 16.457 0.44
75 | 11.966 9.930 14.001 0.45
76 | 14.486 10.890 18.082 0.40
77 | 11.259 9.956 12.561 0.46
78 | 15.394 8.156 22.631 0.28
79 | 11.879 9.722 14.036 0.44
80 | 13.122 10.777 15.467 0.44
81 | 11.385 9.574 13.196 0.45
82 | 14.521 11.677 17.365 0.43
83 | 12.517 9.666 15.368 0.43
84 | 11.881 10.192 13.571 0.45
86 | 12.350 10.215 14.484 0.44
87 | 13.276 10.457 16.096 0.43
88 | 13.680 11.756 15.603 0.45
89 | 12.060 9.917 14.202 0.44
90 | 11.797 10.155 13.439 0.45
91 | 14.304 12.460 16.149 0.45
92 | 13.707 10.209 17.204 0.41
93 | 16.999 12.616 21.383 0.38
94 | 13.014 10.483 15.544 0.43
96 | 15.458 13.121 17.795 0.44
97 | 14.551 12.225 16.878 0.44
98 | 14.063 11.326 16.799 0.43
99 | 13.039 9.963 16.115 0.42
100 | 14.748 11.604 17.891 0.42
101 | 14.471 12.324 16.618 0.44
102 | 13.020 10.237 15.802 0.43
103 | 13.039 11.078 14.999 0.45
104 | 14.158 9.844 18.473 0.38
105 | 13.960 10.207 17.712 0.40
106 | 11.384 8.911 13.857 0.44
107 | 14.012 10.798 17.226 0.41
110 | 11.967 10.192 13.742 0.45
111 | 15.633 11.706 19.561 0.39
112 | 13.060 11.017 15.102 0.45
113 | 13.238 11.196 15.281 0.45
114 | 14.852 7.364 22.341 0.27
115 | 11.522 9.587 13.458 0.45
116 | 13.683 5.987 21.378 0.27
117 | 16.806 9.640 23.971 0.28
118 | 11.349 8.312 14.387 0.42
119 | 13.010 10.867 15.153 0.44
120 | 16.267 11.472 21.063 0.36
121 | 17.862 15.110 20.615 0.43
122 | 14.179 11.535 16.823 0.43
123 | 12.711 10.110 15.312 0.43
124 | 9.762 8.290 11.234 0.46
125 | 12.194 9.977 14.410 0.44
126 | 12.029 8.797 15.261 0.41
128 | 15.325 11.860 18.789 0.41
129 | 16.999 13.611 20.387 0.41
130 | 15.525 9.941 21.109 0.33
131 | 12.487 9.116 15.858 0.41
132 | 15.691 7.986 23.396 0.27
133 | 15.898 7.461 24.334 0.24
136 | 16.063 10.543 21.583 0.34
137 | 14.416 8.152 20.680 0.31
138 | 13.393 10.024 16.761 0.41
139 | 10.039 6.058 14.019 0.39
140 | 9.279 5.499 13.059 0.40
141 | 16.597 12.943 20.250 0.40
142 | 13.380 11.404 15.355 0.45
144 | 12.637 10.986 14.288 0.45
145 | 13.546 9.484 17.608 0.39
146 | 17.428 13.604 21.252 0.40
147 | 10.857 9.924 11.790 0.46
148 | 22.360 10.176 34.543 0.16
149 | 12.081 9.642 14.520 0.44
150 | 11.240 6.368 16.112 0.36
151 | 11.805 6.898 16.712 0.36
152 | 9.850 -0.067 19.767 0.21
153 | 14.003 10.823 17.182 0.42
154 | 15.281 8.043 22.518 0.28
155 | 13.039 10.424 15.653 0.43
156 | 17.902 6.058 29.745 0.17
157 | 12.992 9.106 16.878 0.39
158 | 6.300 -2.200 14.800 0.24
159 | 9.800 6.993 12.607 0.43
161 | 14.720 10.982 18.457 0.40
162 | 13.828 5.453 22.203 0.25
163 | 12.872 7.920 17.824 0.36
164 | 18.315 11.658 24.972 0.30
165 | 14.333 8.114 20.553 0.31
166 | 15.075 12.208 17.943 0.42
167 | 12.963 9.454 16.472 0.41
168 | 14.679 9.086 20.272 0.33
169 | 18.505 5.843 31.166 0.15
170 | 13.468 8.309 18.626 0.35
171 | 11.940 8.724 15.156 0.41
172 | 12.439 8.946 15.932 0.41
174 | 12.101 9.574 14.627 0.43
175 | 13.704 6.934 20.474 0.29
176 | 11.056 6.889 15.222 0.38
177 | 12.566 7.220 17.913 0.34
178 | 16.452 13.537 19.366 0.42
179 | 10.011 7.962 12.060 0.45
180 | 15.340 10.724 19.957 0.37
181 | 13.210 10.238 16.183 0.42
183 | 15.214 11.229 19.198 0.39
184 | 9.996 5.947 14.045 0.39
186 | 7.983 1.501 14.466 0.30
187 | 17.247 6.522 27.971 0.19
188 | 22.589 -10.058 55.236 0.03
189 | 15.431 8.797 22.064 0.30
190 | 11.261 9.240 13.282 0.45
191 | 9.744 7.526 11.961 0.44
192 | 13.309 10.298 16.319 0.42
193 | 12.445 8.269 16.622 0.38
194 | 13.182 9.331 17.033 0.39
195 | 12.601 9.923 15.280 0.43
196 | 17.042 13.715 20.369 0.41
197 | 7.700 7.614 7.786 0.47
199 | 11.040 7.377 14.703 0.40
200 | 12.965 9.591 16.339 0.41
201 | 15.897 11.018 20.776 0.36
202 | 13.946 11.714 16.178 0.44
203 | 12.938 9.180 16.695 0.40
204 | 16.582 9.952 23.211 0.30
209 | 11.439 8.219 14.659 0.41
211 | 13.375 7.983 18.767 0.34
212 | 12.621 8.679 16.564 0.39
216 | 11.995 8.948 15.042 0.42
217 | 12.717 10.699 14.734 0.45
218 | 14.783 8.900 20.667 0.32
219 | 13.943 9.407 18.479 0.37
220 | 15.727 11.185 20.270 0.37
221 | 15.032 12.141 17.923 0.42
222 | 10.494 6.092 14.895 0.38
223 | 10.252 6.611 13.894 0.40
224 | 14.765 8.509 21.022 0.31
225 | 13.897 10.459 17.335 0.41
229 | 11.932 9.559 14.305 0.44
231 | 11.411 9.706 13.117 0.45
235 | 17.339 1.393 33.286 0.11
236 | 13.489 11.197 15.781 0.44
237 | 9.156 3.502 14.811 0.33
238 | 11.237 10.792 11.681 0.47
243 | 10.298 5.338 15.258 0.36
244 | 16.948 8.121 25.775 0.23
247 | 13.311 10.658 15.965 0.43
248 | 13.847 10.760 16.933 0.42
250 | 14.159 12.461 15.857 0.45
252 | 11.936 5.438 18.434 0.30
253 | 13.930 6.799 21.062 0.28
256 | 15.361 12.867 17.856 0.43
257 | 17.310 0.881 33.738 0.10
258 | 10.833 8.687 12.980 0.44
261 | 11.122 4.589 17.655 0.30
262 | 12.607 8.488 16.726 0.39
263 | 14.819 10.317 19.321 0.37
265 | 13.548 9.340 17.757 0.38
269 | 12.295 9.131 15.460 0.42
271 | 19.170 7.713 30.628 0.17
272 | 8.939 5.509 12.368 0.41
273 | 9.812 6.669 12.956 0.42
274 | 11.628 8.337 14.919 0.41
279 | 10.444 1.825 19.064 0.24
288 | 9.531 7.133 11.928 0.44
289 | 9.980 4.938 15.022 0.35
292 | 13.911 10.421 17.402 0.41
293 | 12.408 7.232 17.584 0.35
294 | 10.680 5.801 15.560 0.36
297 | 12.361 9.806 14.916 0.43
298 | 12.336 10.235 14.437 0.44
306 | 19.406 13.737 25.076 0.33
309 | 18.064 2.747 33.382 0.12
310 | 11.600 4.409 18.792 0.28
317 | 7.990 1.384 14.596 0.30
319 | 10.133 3.608 16.659 0.30
324 | 15.667 9.656 21.677 0.32
328 | 14.315 7.993 20.636 0.31
337 | 13.888 -1.045 28.821 0.12
340 | 16.288 -0.675 33.251 0.10
342 | 14.192 9.158 19.226 0.35
349 | 11.849 10.909 12.789 0.46
352 | 10.402 6.715 14.089 0.40
356 | 9.698 0.705 18.692 0.23
360 | 9.998 5.711 14.284 0.38
361 | 8.047 6.036 10.058 0.45
364 | 11.415 4.964 17.867 0.31
366 | 9.706 1.359 18.053 0.25
367 | 11.561 6.682 16.439 0.36
383 | 16.744 -17.948 51.437 0.03
386 | 16.442 14.015 18.870 0.44
------------------+-------------------------------------------------
theta | 13.231 12.892 13.570
--------------------------------------------------------------------
Test of theta = 0: t(256) = 101.26 Prob > |t| = 0.0000
Test of homogeneity: Q = chi2(256) = 6899.01 Prob > Q = 0.0000
.
. * Minutes from end of surgery to operating room exit, surgeon periods with >= 19 cases prolonged and not
. use Surgeon EightWeekPeriod Prolonged mEndToRoomExit nEndToRoomExit ///
> using "Merck Prolonged extubation times Subgroups TempMeta.dta", replace
. sort Surgeon EightWeekPeriod Prolonged
. generate double DiffmEndToRoomExit = mEndToRoomExit[_n+1] - mEndToRoomExit[_n] ///
> if Surgeon[_n] == Surgeon[_n+1] & EightWeekPeriod[_n] == EightWeekPeriod[_n+1] & ///
> nEndToRoomExit[_n] >= 19 & nEndToRoomExit[_n+1] >= 19
(24,029 missing values generated)
.
. by Surgeon, sort : egen double mDiffmEndToRoomExit = mean( DiffmEndToRoomExit)
(22,920 missing values generated)
. by Surgeon, sort : egen double sdDiffmEndToRoomExit = sd(DiffmEndToRoomExit)
(23,369 missing values generated)
. by Surgeon, sort : egen int nDiffmEndToRoomExit = count(DiffmEndToRoomExit)
. generate double seDiffmEndToRoomExit = sdDiffmEndToRoomExit / sqrt(nDiffmEndToRoomExit)
(23,369 missing values generated)
. drop if seDiffmEndToRoomExit == . | Surgeon[_n] == Surgeon[_n+1]
(24,049 observations deleted)
.
. meta set mDiffmEndToRoomExit seDiffmEndToRoomExit, studylabel(Surgeon) studysize(nDiffmEndToRoomExit) level(99)
Meta-analysis setting information
Study information
No. of studies: 4
Study label: Surgeon
Study size: nDiffmEndToRoomExit
Effect size
Type: <generic>
Label: Effect size
Variable: mDiffmEndToRoomExit
Precision
Std. err.: seDiffmEndToRoomExit
CI: [_meta_cil, _meta_ciu]
CI level: 99%
Model and method
Model: Random effects
Method: REML
. meta summarize, random(dlaird) se(khartung)
Effect-size label: Effect size
Effect size: mDiffmEndToRoomExit
Std. err.: seDiffmEndToRoomExit
Study label: Surgeon
Meta-analysis summary Number of studies = 4
Random-effects model Heterogeneity:
Method: DerSimonian–Laird tau2 = 0.0000
SE adjustment: Knapp–Hartung I2 (%) = 0.00
H2 = 1.00
--------------------------------------------------------------------
Study | Effect size [99% conf. interval] % weight
------------------+-------------------------------------------------
2 | 12.252 9.741 14.763 23.20
4 | 13.219 9.147 17.291 8.82
5 | 11.965 9.947 13.983 35.92
13 | 13.122 10.986 15.257 32.06
------------------+-------------------------------------------------
theta | 12.513 10.709 14.318
--------------------------------------------------------------------
Test of theta = 0: t(3) = 40.50 Prob > |t| = 0.0000
Test of homogeneity: Q = chi2(3) = 1.30 Prob > Q = 0.7294
.
. * Minutes from end of surgery to operating room exit, Mixed effects model, all surgeons
. use "TempMixed.dta", clear
.
. * Instructed that jackknife cannot be used, therefore robust clustered method
. capture noisily mixed EndToRoomExit Prolonged centered_EightWeek if EndToRoomExit > 0 || Surgeon:, level(99) vce(jackknife)
vcetype jackknife not allowed
. mixed EndToRoomExit Prolonged centered_EightWeek if EndToRoomExit > 0 || Surgeon:, level(99) vce(robust)
Performing EM optimization ...
Performing gradient-based optimization:
Iteration 0: Log pseudolikelihood = -634062.55
Iteration 1: Log pseudolikelihood = -634062.55
Computing standard errors ...
Mixed-effects regression Number of obs = 176,987
Group variable: Surgeon Number of groups = 573
Obs per group:
min = 1
avg = 308.9
max = 3,158
Wald chi2(2) = 13944.53
Log pseudolikelihood = -634062.55 Prob > chi2 = 0.0000
(Std. err. adjusted for 573 clusters in Surgeon)
------------------------------------------------------------------------------------
| Robust
EndToRoomExit | Coefficient std. err. z P>|z| [99% conf. interval]
-------------------+----------------------------------------------------------------
Prolonged | 13.83603 .1261394 109.69 0.000 13.51111 14.16094
centered_EightWeek | -.0170843 .0022805 -7.49 0.000 -.0229584 -.0112102
_cons | 11.84627 .1027731 115.27 0.000 11.58154 12.11099
------------------------------------------------------------------------------------
------------------------------------------------------------------------------
| Robust
Random-effects parameters | Estimate std. err. [99% conf. interval]
-----------------------------+------------------------------------------------
Surgeon: Identity |
var(_cons) | 3.804004 .7329936 2.315713 6.248808
-----------------------------+------------------------------------------------
var(Residual) | 75.30155 13.06251 48.16696 117.7223
------------------------------------------------------------------------------
.
. tabulate SurgeonType if EndToRoomExit > 0, missing
1 Age<18 2 |
Ambul 3 |
Oncol; 0 |
Else, <19 |
cases | Freq. Percent Cum.
------------+-----------------------------------
0 | 120,875 66.51 66.51
1 | 26,608 14.64 81.15
2 | 17,718 9.75 90.89
3 | 10,616 5.84 96.74
. | 5,933 3.26 100.00
------------+-----------------------------------
Total | 181,750 100.00
. mixed EndToRoomExit Prolonged ib0.SurgeonType centered_EightWeek if EndToRoomExit > 0 || Surgeon:, level(99) vce(robust)
Performing EM optimization ...
Performing gradient-based optimization:
Iteration 0: Log pseudolikelihood = -629917.78
Iteration 1: Log pseudolikelihood = -629917.78
Computing standard errors ...
Mixed-effects regression Number of obs = 175,817
Group variable: Surgeon Number of groups = 372
Obs per group:
min = 19
avg = 472.6
max = 3,158
Wald chi2(5) = 13994.61
Log pseudolikelihood = -629917.78 Prob > chi2 = 0.0000
(Std. err. adjusted for 372 clusters in Surgeon)
------------------------------------------------------------------------------------
| Robust
EndToRoomExit | Coefficient std. err. z P>|z| [99% conf. interval]
-------------------+----------------------------------------------------------------
Prolonged | 13.83442 .126946 108.98 0.000 13.50743 14.16141
|
SurgeonType |
1 | .4388754 .3220181 1.36 0.173 -.3905883 1.268339
2 | -.6128739 .2020557 -3.03 0.002 -1.133335 -.0924128
3 | .5098941 .3661886 1.39 0.164 -.4333452 1.453133
|
centered_EightWeek | -.0169995 .0023033 -7.38 0.000 -.0229323 -.0110667
_cons | 11.7498 .1408704 83.41 0.000 11.38694 12.11265
------------------------------------------------------------------------------------
------------------------------------------------------------------------------
| Robust
Random-effects parameters | Estimate std. err. [99% conf. interval]
-----------------------------+------------------------------------------------
Surgeon: Identity |
var(_cons) | 3.727134 .7015918 2.295081 6.052739
-----------------------------+------------------------------------------------
var(Residual) | 75.36242 13.14862 48.08158 118.122
------------------------------------------------------------------------------
. margins SurgeonType, level(99)
Predictive margins Number of obs = 175,817
Model VCE: Robust
Expression: Linear prediction, fixed portion, predict()
------------------------------------------------------------------------------
| Delta-method
| Margin std. err. z P>|z| [99% conf. interval]
-------------+----------------------------------------------------------------
SurgeonType |
0 | 14.94374 .1419613 105.27 0.000 14.57808 15.30941
1 | 15.38262 .2879806 53.42 0.000 14.64083 16.12441
2 | 14.33087 .1440519 99.48 0.000 13.95982 14.70192
3 | 15.45364 .3372612 45.82 0.000 14.58491 16.32237
------------------------------------------------------------------------------
.
.
.
. * Operating rooms with workload >8 hours, among surgeon periods with >=9 prolonged extubations
. * Not using Stata v18 Freeman-Tukey integrated option because pools among all eight-week periods for each surgeon,
. * assumption that seems invalid because if 2 cases both with nRoomHrLE8, that can be 2 cases same day same room.
. use Surgeon EightWeekPeriod Prolonged MostAgeLT18 MostAmbul MostOncol nRoomHrGT8 nRoomHrLE8 ///
> using "Merck Prolonged extubation times Subgroups TempMeta.dta", replace
.
. drop if Prolonged == 0
(13,505 observations deleted)
. assert Prolonged == 1
. sort Surgeon EightWeekPeriod
. generate double Arcsine = asin(sqrt(nRoomHrGT8/ (nRoomHrGT8 + nRoomHrLE8))) if nRoomHrGT8 + nRoomHrLE8 >= 9
(9,683 missing values generated)
. drop if Arcsine == . // because fewer than 9 prolonged turnover times
(9,683 observations deleted)
.
. by Surgeon, sort : egen double mArcsine = mean(Arcsine)
. by Surgeon, sort : egen double sdArcsine = sd(Arcsine)
(25 missing values generated)
. by Surgeon, sort : egen int nArcsine = count(Arcsine)
. generate double seArcsine = sdArcsine / sqrt(nArcsine)
(25 missing values generated)
. drop if seArcsine == . // dropping 25 because the cases were urgent
(25 observations deleted)
. drop if Surgeon[_n] == Surgeon[_n+1]
(769 observations deleted)
.
. generate double sdPosArcsine = sdArcsine
. label variable sdPosArcsine "sdArcsine if > 0"
. replace sdPosArcsine = . if sdArcsine == 0
(0 real changes made)
. egen double min_sdPosArcsine = min(sdPosArcsine)
. summarize min_sdPosArcsine
Variable | Obs Mean Std. dev. Min Max
-------------+---------------------------------------------------------
min_sdPosA~e | 71 .0318258 0 .0318258 .0318258
. replace seArcsine = min_sdPosArcsine/ sqrt(nArcsine) if seArcsine == 0 // but not applicable, because no sdArcsine == 0
(0 real changes made)
.
. meta set mArcsine seArcsine, studylabel(Surgeon) studysize(nArcsine) level(99)
Meta-analysis setting information
Study information
No. of studies: 71
Study label: Surgeon
Study size: nArcsine
Effect size
Type: <generic>
Label: Effect size
Variable: mArcsine
Precision
Std. err.: seArcsine
CI: [_meta_cil, _meta_ciu]
CI level: 99%
Model and method
Model: Random effects
Method: REML
. meta summarize, random(dlaird) se(khartung)
Effect-size label: Effect size
Effect size: mArcsine
Std. err.: seArcsine
Study label: Surgeon
Meta-analysis summary Number of studies = 71
Random-effects model Heterogeneity:
Method: DerSimonian–Laird tau2 = 0.0204
SE adjustment: Knapp–Hartung I2 (%) = 88.24
H2 = 8.50
--------------------------------------------------------------------
Study | Effect size [99% conf. interval] % weight
------------------+-------------------------------------------------
1 | 1.234 1.110 1.358 1.67
2 | 0.874 0.793 0.956 1.77
3 | 1.304 1.142 1.466 1.55
4 | 1.149 1.039 1.258 1.70
5 | 1.331 1.267 1.395 1.80
8 | 1.196 1.106 1.285 1.75
9 | 1.066 0.951 1.182 1.69
10 | 1.127 1.058 1.196 1.79
11 | 1.112 0.998 1.227 1.69
12 | 0.948 0.789 1.107 1.56
13 | 1.128 1.026 1.231 1.72
15 | 0.911 0.642 1.181 1.21
16 | 0.957 0.840 1.075 1.68
17 | 1.051 0.975 1.126 1.78
19 | 1.344 1.210 1.478 1.64
20 | 1.045 0.840 1.250 1.41
21 | 1.074 0.906 1.243 1.53
22 | 1.105 1.040 1.170 1.80
23 | 1.138 0.953 1.323 1.48
24 | 1.307 1.061 1.553 1.28
25 | 0.884 0.780 0.987 1.72
27 | 1.356 1.199 1.512 1.57
28 | 1.010 0.917 1.102 1.74
29 | 1.201 0.992 1.409 1.40
30 | 1.040 0.915 1.166 1.66
31 | 0.986 0.881 1.092 1.71
32 | 1.209 0.867 1.552 0.99
33 | 1.036 0.726 1.346 1.08
35 | 0.809 0.588 1.029 1.36
38 | 1.054 0.899 1.210 1.57
39 | 1.253 1.058 1.448 1.45
40 | 1.181 1.020 1.342 1.56
41 | 1.007 0.515 1.498 0.67
42 | 1.006 0.876 1.136 1.65
43 | 1.202 1.075 1.330 1.66
45 | 1.071 0.959 1.183 1.70
46 | 0.952 0.760 1.143 1.46
48 | 0.640 0.407 0.872 1.33
49 | 1.208 1.046 1.369 1.56
56 | 1.118 0.711 1.526 0.83
58 | 1.155 0.821 1.489 1.02
61 | 1.136 0.809 1.462 1.04
63 | 1.039 0.899 1.179 1.62
66 | 0.960 0.653 1.268 1.09
67 | 0.723 -0.265 1.712 0.23
69 | 1.010 0.837 1.183 1.52
70 | 1.282 0.977 1.586 1.10
73 | 1.160 1.084 1.235 1.78
74 | 0.887 0.747 1.026 1.62
76 | 1.315 1.015 1.616 1.11
77 | 0.880 0.740 1.019 1.62
79 | 1.186 0.983 1.389 1.42
89 | 1.088 0.824 1.353 1.22
91 | 0.909 0.699 1.119 1.40
96 | 0.796 0.694 0.899 1.72
99 | 1.036 0.921 1.150 1.69
100 | 0.864 0.806 0.922 1.81
105 | 0.976 0.873 1.078 1.72
107 | 1.270 0.838 1.702 0.78
120 | 1.155 0.961 1.350 1.45
121 | 1.080 0.898 1.262 1.49
123 | 0.959 0.781 1.136 1.50
125 | 1.325 0.693 1.958 0.47
128 | 0.829 0.640 1.017 1.47
129 | 0.971 0.636 1.306 1.01
178 | 0.806 0.665 0.947 1.62
183 | 1.093 0.738 1.448 0.96
201 | 1.281 0.534 2.028 0.36
212 | 1.310 1.070 1.550 1.30
224 | 1.153 0.704 1.602 0.74
248 | 1.083 0.725 1.440 0.95
------------------+-------------------------------------------------
theta | 1.070 1.022 1.119
--------------------------------------------------------------------
Test of theta = 0: t(70) = 58.05 Prob > |t| = 0.0000
Test of homogeneity: Q = chi2(70) = 595.26 Prob > Q = 0.0000
.
. display round(100*(sin(r(theta)))^2) "% (" round(100*(sin(r(ci_lb)))^2) "%, " round(100*(sin(r(ci_ub)))^2) "%)" // Results
77% (73%, 81%)
.
. display 100*(sin(r(theta)))^2 "% (" 100*(sin(r(ci_lb)))^2 "%, " 100*(sin(r(ci_ub)))^2 "%)" // Figure 1
76.983129% (72.750843%, 80.958347%)
.
.
. display tprob( 999999, 1.96 ) // confirming two-tailed
0.0499961
. display tprob( r(df), ( r(theta) - asin(sqrt(0.5)) )/ r(se) )
2.912e-24
.
. assert MostAgeLT18 >=0
. tabulate MostAgeLT18
Surgeon <19 |
cases then |
-999; 1 if |
>50% cases |
age <18 |
years | Freq. Percent Cum.
------------+-----------------------------------
0 | 54 76.06 76.06
1 | 17 23.94 100.00
------------+-----------------------------------
Total | 71 100.00
. meta regress MostAgeLT18, random(dlaird) se(khartung)
Effect-size label: Effect size
Effect size: mArcsine
Std. err.: seArcsine
Random-effects meta-regression Number of obs = 71
Method: DerSimonian–Laird Residual heterogeneity:
SE adjustment: Knapp–Hartung tau2 = .01713
I2 (%) = 86.16
H2 = 7.23
R-squared (%) = 16.21
Model F(1,69) = 12.61
Prob > F = 0.0007
------------------------------------------------------------------------------
_meta_es | Coefficient Std. err. t P>|t| [99% conf. interval]
-------------+----------------------------------------------------------------
MostAgeLT18 | -.1411189 .0397458 -3.55 0.001 -.2464045 -.0358332
_cons | 1.104158 .0195955 56.35 0.000 1.05225 1.156066
------------------------------------------------------------------------------
Test of residual homogeneity: Q_res = chi2(69) = 498.66 Prob > Q_res = 0.0000
. matrix list r(table)
r(table)[9,2]
MostAgeLT18 _cons
b -.14111887 1.1041577
se .03974578 .01959554
t -3.5505368 56.347395
pvalue .00069754 1.965e-59
ll -.24640453 1.0522495
ul -.03583321 1.1560658
df 69 69
crit 2.6489768 2.6489768
eform 0 0
.
. meta summarize if MostAgeLT18 == 1, random(dlaird) se(khartung)
Effect-size label: Effect size
Effect size: mArcsine
Std. err.: seArcsine
Study label: Surgeon
Meta-analysis summary Number of studies = 17
Random-effects model Heterogeneity:
Method: DerSimonian–Laird tau2 = 0.0146
SE adjustment: Knapp–Hartung I2 (%) = 81.85
H2 = 5.51
--------------------------------------------------------------------
Study | Effect size [99% conf. interval] % weight
------------------+-------------------------------------------------
2 | 0.874 0.793 0.956 7.65
9 | 1.066 0.951 1.182 7.19
13 | 1.128 1.026 1.231 7.38
21 | 1.074 0.906 1.243 6.33
25 | 0.884 0.780 0.987 7.36
48 | 0.640 0.407 0.872 5.25
56 | 1.118 0.711 1.526 3.01
63 | 1.039 0.899 1.179 6.80
66 | 0.960 0.653 1.268 4.14
69 | 1.010 0.837 1.183 6.24
74 | 0.887 0.747 1.026 6.80
91 | 0.909 0.699 1.119 5.62
96 | 0.796 0.694 0.899 7.37
120 | 1.155 0.961 1.350 5.88
178 | 0.806 0.665 0.947 6.79
224 | 1.153 0.704 1.602 2.65
248 | 1.083 0.725 1.440 3.53
------------------+-------------------------------------------------
theta | 0.962 0.861 1.064
--------------------------------------------------------------------
Test of theta = 0: t(16) = 27.71 Prob > |t| = 0.0000
Test of homogeneity: Q = chi2(16) = 88.17 Prob > Q = 0.0000
. display round(100*(sin(r(theta)))^2) "% (" round(100*(sin(r(ci_lb)))^2) "%, " round(100*(sin(r(ci_ub)))^2) "%)"
67% (58%, 76%)
. display tprob( r(df), ( r(theta) - asin(sqrt(0.5)) )/ r(se) )
0.00010903
.
. meta summarize if MostAgeLT18 == 0, random(dlaird) se(khartung)
Effect-size label: Effect size
Effect size: mArcsine
Std. err.: seArcsine
Study label: Surgeon
Meta-analysis summary Number of studies = 54
Random-effects model Heterogeneity:
Method: DerSimonian–Laird tau2 = 0.0178
SE adjustment: Knapp–Hartung I2 (%) = 87.09
H2 = 7.75
--------------------------------------------------------------------
Study | Effect size [99% conf. interval] % weight
------------------+-------------------------------------------------
1 | 1.234 1.110 1.358 2.23
3 | 1.304 1.142 1.466 2.06
4 | 1.149 1.039 1.258 2.28
5 | 1.331 1.267 1.395 2.43
8 | 1.196 1.106 1.285 2.36
10 | 1.127 1.058 1.196 2.42
11 | 1.112 0.998 1.227 2.27
12 | 0.948 0.789 1.107 2.07
15 | 0.911 0.642 1.181 1.56
16 | 0.957 0.840 1.075 2.25
17 | 1.051 0.975 1.126 2.40
19 | 1.344 1.210 1.478 2.18
20 | 1.045 0.840 1.250 1.85
22 | 1.105 1.040 1.170 2.43
23 | 1.138 0.953 1.323 1.95
24 | 1.307 1.061 1.553 1.66
27 | 1.356 1.199 1.512 2.08
28 | 1.010 0.917 1.102 2.35
29 | 1.201 0.992 1.409 1.84
30 | 1.040 0.915 1.166 2.22
31 | 0.986 0.881 1.092 2.30
32 | 1.209 0.867 1.552 1.26
33 | 1.036 0.726 1.346 1.39
35 | 0.809 0.588 1.029 1.78
38 | 1.054 0.899 1.210 2.09
39 | 1.253 1.058 1.448 1.90
40 | 1.181 1.020 1.342 2.06
41 | 1.007 0.515 1.498 0.83
42 | 1.006 0.876 1.136 2.20
43 | 1.202 1.075 1.330 2.21
45 | 1.071 0.959 1.183 2.28
46 | 0.952 0.760 1.143 1.92
49 | 1.208 1.046 1.369 2.06
58 | 1.155 0.821 1.489 1.29
61 | 1.136 0.809 1.462 1.32
67 | 0.723 -0.265 1.712 0.27
70 | 1.282 0.977 1.586 1.41
73 | 1.160 1.084 1.235 2.40
76 | 1.315 1.015 1.616 1.43
77 | 0.880 0.740 1.019 2.16
79 | 1.186 0.983 1.389 1.87
89 | 1.088 0.824 1.353 1.58
99 | 1.036 0.921 1.150 2.27
100 | 0.864 0.806 0.922 2.45
105 | 0.976 0.873 1.078 2.31
107 | 1.270 0.838 1.702 0.97
121 | 1.080 0.898 1.262 1.96
123 | 0.959 0.781 1.136 1.99
125 | 1.325 0.693 1.958 0.57
128 | 0.829 0.640 1.017 1.94
129 | 0.971 0.636 1.306 1.29
183 | 1.093 0.738 1.448 1.22
201 | 1.281 0.534 2.028 0.44
212 | 1.310 1.070 1.550 1.69
------------------+-------------------------------------------------
theta | 1.104 1.052 1.157
--------------------------------------------------------------------
Test of theta = 0: t(53) = 56.45 Prob > |t| = 0.0000
Test of homogeneity: Q = chi2(53) = 410.50 Prob > Q = 0.0000
. display round(100*(sin(r(theta)))^2) "% (" round(100*(sin(r(ci_lb)))^2) "%, " round(100*(sin(r(ci_ub)))^2) "%)"
80% (75%, 84%)
. display tprob( r(df), ( r(theta) - asin(sqrt(0.5)) )/ r(se) )
2.689e-22
.
. tabulate MostAmbul
Surgeon <19 |
cases or |
Most peds |
then -999; |
1 if >50% |
LOS >0 | Freq. Percent Cum.
------------+-----------------------------------
-999 | 17 23.94 23.94
0 | 45 63.38 87.32
1 | 9 12.68 100.00
------------+-----------------------------------
Total | 71 100.00
. drop if MostAmbul < 0
(17 observations deleted)
. meta regress MostAmbul, random(dlaird) se(khartung)
Effect-size label: Effect size
Effect size: mArcsine
Std. err.: seArcsine
Random-effects meta-regression Number of obs = 54
Method: DerSimonian–Laird Residual heterogeneity:
SE adjustment: Knapp–Hartung tau2 = .01807
I2 (%) = 87.29
H2 = 7.87
R-squared (%) = 0.00
Model F(1,52) = 0.00
Prob > F = 0.9745
------------------------------------------------------------------------------
_meta_es | Coefficient Std. err. t P>|t| [99% conf. interval]
-------------+----------------------------------------------------------------
MostAmbul | .0016854 .0524713 0.03 0.974 -.1386088 .1419797
_cons | 1.104004 .021694 50.89 0.000 1.046 1.162008
------------------------------------------------------------------------------
Test of residual homogeneity: Q_res = chi2(52) = 409.01 Prob > Q_res = 0.0000
.
. tabulate MostOncol
Surgeon <19 |
cases or |
Most peds |
or ambul |
-999; 1 if |
>50% major |
[truncated: 906 more rows]

## Sheet: Suppl Table 2 Scopus
TITLE(sugammadex AND neostigmine) AND TITLE-ABS-KEY(random*)
96 results
1 July 2023, 08:32 AM
Authors	Title	Year	Source title	DOI	Abstract	Correspondence Address	PubMed ID	EID	View full text?	Outcome of full text review, using Google Translate for non-English language articles
Yu Y.; Wang H.; Bao Q.; Zhang T.; Chen B.; Ding J.	Sugammadex Versus Neostigmine for Neuromuscular Block Reversal and Postoperative Pulmonary Complications in Patients Undergoing Resection of Lung Cancer	2022	Journal of Clinical and Analytical Medicine	10.1053/j.jvca.2022.03.033	Objectives: This study aimed to compare the effect of sugammadex and neostigmine on neuromuscular block reversal and the incidence of postoperative pulmonary complications in patients undergoing lung cancer resection. Design: A double-blind, randomized, prospective study. Setting: A single major urban teaching and university hospital. Participants: One hundred adult patients underwent elective ra…	J. Ding; Department of Anesthesiology, Taizhou Hospital of Zhejiang Province affiliated to Wenzhou Medical University, Linhai, No. 150, Ximen Street, Gucheng Road, 317000, China; email: dingjinfeng2021@163.com	35662514	2-s2.0-85132385790	Yes	Extubation; Emailed authors twice, 2 wk apart, for mean SD; No Reply
Hussein A.; Hegazy M.M.; Elramely M.A.; Mohamed A.G.	Sugammadex versus neostigmine in pediatric cancer patients undergoing outpatient surgical procedures	2020	Journal of Clinical and Analytical Medicine	10.26452/ijrps.v11i2.2335	Neuromuscular blocking agents (NMBAs) are still required for the pediatric population. Residual neuromuscular block is a common complication in the early postoperative period. The objective of this study is to compare the efficacy of sugammadex versus neostigmine for reversing NMB in pediatric patients with cancer who undergo outpatient surgical procedures. This double-blinded study included 80 c…	A.G. Mohamed; Department of Anesthesia and Pain Management, National Cancer Institute, Egypt; email: amanigabr@yahoo.com		2-s2.0-85088978667	Yes	Extubation; Emailed authors twice, 2 wk apart, for mean SD; No Reply
Kim N.Y.; Koh J.C.; Lee K.-Y.; Kim S.S.; Hong J.H.; Nam H.J.; Bai S.-J.	Influence of reversal of neuromuscular blockade with sugammadex or neostigmine on postoperative quality of recovery following a single bolus dose of rocuronium: A prospective, randomized, double-blinded, controlled study	2019	Journal of Clinical and Analytical Medicine	10.1016/j.jclinane.2019.02.014	Study objective: To evaluate the influence of reversal of neuromuscular blockade with sugammadex or neostigmine on postoperative quality of recovery following a single bolus dose of rocuronium after pars plana vitrectomy (PPV) under general anesthesia. Design: Prospective, double-blind, randomized controlled trial. Setting: This study was conducted in a University Teaching Hospital from February …	S.-J. Bai; Department of Anesthesiology and Pain Medicine, Anesthesia and Pain Research Institute, Yonsei University College of Medicine, Seoul, 50-1, Yonsei-ro, Seodaemun-gu, 03722, South Korea; email: sjbae@yuhs.ac	30939422	2-s2.0-85063422162	Yes	Extubation; Emailed authors twice, 2 wk apart, for mean SD; No Reply
Tsai Y.-H.; Chen C.-Y.; Wong H.-F.; Chou A.-H.	Comparison of neostigmine and sugammadex for hemodynamic parameters in neurointerventional anesthesia	2023	Frontiers in Neurology	10.3389/fneur.2023.1045847	Introduction: Hemodynamic stability is important during neurointerventional procedures. However, ICP or blood pressure may increase due to endotracheal extubation. The aim of this study was to compare the hemodynamic effects of sugammadex and neostigmine with atropine in neurointerventional procedures during emergence from anesthesia. Methods: Patients undergoing neurointerventional procedures we…	A.-H. Chou; Department of Anesthesiology, Chang Gung Memorial Hospital, Linkou Medical Center, Chang Gung University, Taoyuan City, Taiwan; email: f5455@cgmh.org.tw		2-s2.0-85159873177	Yes	Extubation; Mean SD recorded
Ledowski T.; Szabó-Maák Z.; Loh P.S.; Turlach B.A.; Yang H.S.; de Boer H.D.; Asztalos L.; Shariffuddin I.I.; Chan L.; Fülesdi B.	Reversal of residual neuromuscular block with neostigmine or sugammadex and postoperative pulmonary complications: a prospective, randomised, double-blind trial in high-risk older patients	2021	British Journal of Anaesthesia	10.1016/j.bja.2021.04.026	Background: Residual neuromuscular block is associated with an increased risk of postoperative pulmonary complications in retrospective studies. The aim of our study was to investigate prospectively the incidence of postoperative pulmonary complications after reversal with either sugammadex (SUG) or neostigmine (NEO) in high-risk older patients. Methods: We randomly allocated 180 older patients w…	T. Ledowski; Medical School, University of Western Australia, Perth, Australia; email: Thomas.ledowski@uwa.edu.au	34127252	2-s2.0-85107868916	Yes	Extubation; Mean SD recorded
Koç F.; Turan G.; Subaşı D.; Ekinci O.	Comparison of sugammadex and neostigmine in short term surgery; [Kısa süreli cerrahide sugammadeks ile neostigminin karşılaştırılması]	2015	Journal of Clinical and Analytical Medicine	10.4328/JCAM.1694	Aim: This study compared the efficacy and cost effectivines of sugamma-dex and neostigmine for reversal of neuromuscular blockade induced by ro-curonium for short term elective surgery. Material and Method: After written informed consent, 33 patients aged 18–65, ASA I-III, who were undergoing short term surgery (<90 min) were randomly selected and divided into two groups (Group Sugamadex, n=16; g…			2-s2.0-84928530562	Yes	Extubation; Mean SD recorded
Güzelce D.; Kendigelen P.; Tütüncü A.Ç.; Kaya G.; Altıntaş F.	Comparison of sugammadex and neostigmine in terms of time to extubation in pediatrics; [Çocuklarda sugammadeks ve neostigmin kullanımının ekstübasyon süreleri açısından karşılaştırılması]	2016	Journal of Clinical and Analytical Medicine	10.4274/haseki.3091	Aim: Sugammadex is a cyclodextrin compound which provides complete recovery of residual neuromuscular blockade. In this study, we compared sugammadex and neostigmine in terms of time to achieve a train-of-four (TOF) ratio of 0.9 and extubation time (TE). Methods: Thirty-seven patients, without lung disease and neuromuscular disease undergoing lower urinary tract surgery and inguinal hernia, were …	A.Ç. Tütüncü; İstanbul Üniversitesi Cerrahpaşa Tıp Fakültesi, Anestezi ve Reanimasyon Anabilim Dalı, İstanbul, Turkey; email: actutuncu@gmail.com		2-s2.0-85008485844	Yes	Extubation; Mean SD recorded
Ammar A.S.; Mahmoud K.M.; Kasemy Z.A.	A comparison of sugammadex and neostigmine for reversal of rocuronium-induced neuromuscular blockade in children	2017	Journal of Clinical and Analytical Medicine	10.1111/aas.12868	Background: Sugammadex is designed to be a reversal agent for steroidal muscle relaxants. The current trial was aimed to compare between sugammadex and neostigmine concerning the recovery time from neuromuscular blockade. We hypothesised that sugammadex might have shorter recovery time than neostigmine. Methods: Sixty paediatric patients aged 2–10 years scheduled for lower abdominal surgeries wer…	K.M. Mahmoud; Faculty of Medicine, Minoufiya University, Minoufiya, Egypt; email: mahmoudk16@yahoo.com	28185260	2-s2.0-85011963171	Yes	Extubation; Mean SD recorded
Chen Y.; Zhang Y.; Yi J.	Evaluation of Postoperative Residual Curarisation after Administration of Neostigmine or Sugammadex by Diaphragmatic Ultrasonography:A Randomized Double-blind Controlled Trial; [膈肌超声评估新斯的明与舒更葡糖钠拮抗后肌松残余的随机双盲对照试验]	2022	Journal of Clinical and Analytical Medicine	10.3881/j.issn.1000-503X.14788	Objective To evaluate and compare the incidence of postoperative residual curarisation (PORC) after administration of neostigmine or sugammadex by diaphragmatic ultrasonography.Methods A total of 100 patients with American Society of Anesthesiologists grade I or II who underwent elective joint replacement surgery from March to August in 2021 were randomly enrolled into the neostigmine+atropine gr…	J. Yi; Department of Anesthesiology, PUMC Hospital, CAMS and PUMC, Beijing, 100730, China; email: easyue@163.com	35791938	2-s2.0-85137662989	Yes	Extubation; Mean SD recorded
Hakimoʇlu S.; Tuzcu K.; Davarci I.; Karcioʇlu M.; Ayhan Tuzcu E.; Hanci V.; Aydin S.; Kahraman H.; Elbeyli A.; Turhanoʇlu S.	Comparison of sugammadex and neostigmine-atropine on intraocular pressure and postoperative effects	2016	Journal of Clinical and Analytical Medicine	10.1016/j.kjms.2016.01.009	During surgery, changes in intraocular pressure (IOP) can be observed resulting from several factors, such as airway manipulations and drugs used. We aimed to investigate the effects of sugammadex and neostigmine on IOP, hemodynamic parameters, and complications after extubation. Our study comprised 60 patients, aged 18-65 years, with a risk status of the American Society of Anesthesiologists I-I…	S. Hakimoʇlu; Department of Anesthesiology and Reanimation, Mustafa Kemal University, School of Medicine, Serinyol, Antakya, 31120, Turkey; email: sedathakimoglu@gmail.com	26944326	2-s2.0-84959373639	Yes	Extubation; Mean SD recorded
Mraovic B.; Timko N.J.; Choma T.J.	Comparison of recovery after sugammadex or neostigmine reversal of rocuronium in geriatric patients undergoing spine surgery: A randomized controlled trial	2021	Journal of Clinical and Analytical Medicine	10.3325/CMJ.2021.62.606	Aim To evaluate the effect of sugammadex compared with neostigmine on speed and quality of recovery after rocuronium neuromuscular blockade (NMB) in geriatric patients undergoing posterior lumbar spine surgery. Methods This randomized controlled study at a tertiary academic medical center involved 40 patients (age ≥65 years, ASA PS II/III) scheduled for elective surgery under general anesthesia. …	B. Mraovic; Department of Anesthesiology and Perioperative Medicine, School of Medicine, University of Missouri-Columbia, Columbia, One Hospital Dr. DC005.00, 65212, United States; email: mraovicb@health.missouri.edu	34981693	2-s2.0-85123139045	Yes	Extubation; Mean SD recorded
Van Dong L.; Giang N.T.; Luong N.V.; Cuong N.M.; Dinh N.V.; Anh V.T.; Hanh M.D.; Khanh D.T.; Thuy L.Q.; Son L.T.; Thu N.D.; Kien N.T.	Reversal of deep effect of rocuronium by sugammadex or neostigmine after abdominal laparoscopic surgery: A single center experience in Vietnam	2020	Journal of Clinical and Analytical Medicine	10.3889/oamjms.2020.4236	BACKGROUND: Using sugammadex allows to quickly reverse deep neuromuscular blockade with rocuronium in laparoscopic surgery, which results in great benefits during and after surgery by minimizing the problem of postoperative residual curarization. AIM: The aims of this study are comparing the efficacy of reversing neuromuscular blockade between sugammadex and neostigmine and evaluating its unwante…	N.T. Kien; Center of Emergency, Critical Care Medicine and Clinical Toxicology, Military Hospital 103, Vietnam Military Medical University, Viet Nam; email: drkien103@gmail.com		2-s2.0-85089378949	Yes	Extubation; Mean SD recorded
Zhen D.; Siwei W.; Zhen X.; Lei W.; Shuangquan Q.	Comparison of sugammadex versus neostigmine in reducing respiratory complications after extubation in children with adenotonsillectomy	2022	Journal of Clinical and Analytical Medicine	10.3760/cma.j.cn101785-202205041-009	Objective To evaluate the effect of sugammadex on reducing the incidence of respiratory complications immediately after extubation in children undergoing adenotonsillectomy. Methods A total of 90 children with adenoidectomy and/or tonsillectomy were randomly divided into neostigmine + atropine group (N) and sugammadex group (S) (n =45 each). Neuromuscular functions were monitored after anesthesia…	Q. Shuangquan; Department of Anesthesiology, Hunan children’s Hospital, Changsha, 410007, China; email: qushuangquanl974@163.com		2-s2.0-85137370468	Yes	Extubation; Mean SD recorded
Quang T.L.; Thu H.N.T.; Quoc K.N.; Thu H.N.; Van D.P.; Tien N.L.B.; Thanh V.V.; Nga V.T.; Toi C.D.	Neuromuscular blockade agents reversal with sugammadex compared to neostigmine in the living kidney donors	2019	Journal of Clinical and Analytical Medicine	10.3889/oamjms.2019.874	BACKROUND: The reversation of NMBA (neuromuscular blocking agents) prevents numerous postoperative complications, increases quality of recovery and decreases the time, expenditure spending in hospital. The choice of medicine used to reverse NMBA depends considered as a key fators to gain the best outcome and to avoid the side effects. AIM: To evaluate the postoperative effect on muscle relaxation…	C.D. Toi; Department of Human and Animaly Physiology, Faculty of Biology, Hanoi National University of Education, Hanoi, Viet Nam; email: chudinhtoi.hnue@gmail.com		2-s2.0-85084348031	Yes	Extubation; Mean SD recorded
Schaller S.J.; Fink H.; Ulm K.; Blobner M.	Sugammadex and neostigmine dose-finding study for reversal of shallow residual neuromuscular block	2010	Journal of Clinical and Analytical Medicine	10.1097/ALN.0b013e3181f4182a	INTRODUCTION:: Sugammadex effectively and rapidly reverses deep to moderate rocuronium-induced neuromuscular block. However, the required dose of sugammadex for smaller degrees of residual block is unknown. Therefore we investigated the efficacy of sugammadex and neostigmine at a train-of-four (TOF) ratio of 0.5. Methods: After ethics committee (Munich, Germany) approval and written informed cons…	M. Blobner; Klinik für Anaesthesiologie, Klinikum Rechts der Isar, Technische UniversitätMünchen, 81675 München, Ismaninger Str. 22, Germany; email: blobner@lrz.tu-muenchen.de	20885293	2-s2.0-78049345252	Yes	Extubation; Mean SD recorded
Kara T.; Ozbagriacik O.; Turk H.S.; Isil C.T.; Gokuc O.; Unsal O.; Seyhan E.; Oba S.	Sugammadex versus neostigmine in pediatric patients: A prospective randomized study; [Sugammadex versus neostigmina em pacientes pediátricos: Estudo prospectivo e randomizado]	2014	Journal of Clinical and Analytical Medicine	10.1016/j.bjan.2014.03.001	Background and objectives: Acetylcholinesterase inhibitors may cause postoperative residual curarization when they are used for reversal of neuromuscular blockade. Sugammadex reverses neuromuscular blockade by chemical encapsulation and is not associated with the side effects that may occur with the use of anticholinesterase agents. Because of increased outpatient surgical procedures postoperativ…	C.T. Isil; Departamento de Anestesiologia e Reanimação, Sisli Etfal Training and Research Hospital, Istambul, Turkey; email: cananonaldi@yahoo.com		2-s2.0-85027943228	Yes	Extubation; Mean SD recorded
Fiorda Diaz J.; Echeverria-Villalobos M.; Esparza Gutierrez A.; Dada O.; Stoicea N.; Ackermann W.; Abdel-Rasoul M.; Heard J.; Uribe A.; Bergese S.D.	Sugammadex versus neostigmine for neuromuscular blockade reversal in outpatient surgeries: A randomized controlled trial to evaluate efficacy and associated healthcare cost in an academic center	2022	Frontiers in Medicine	10.3389/fmed.2022.1072711	Introduction: Neuromuscular blockade is an essential component of the general anesthesia as it allows for a better airway management and optimal surgical conditions. Despite significant reductions in extubation and OR readiness-for-discharge times have been associated with the use of sugammadex, the cost-effectiveness of this drug remains controversial. We aimed to compare the time to reach a tra…	J. Fiorda Diaz; Department of Anesthesiology, The Ohio State University Wexner Medical Center, Columbus, United States; email: Juan.FiordaDiaz@osumc.edu		2-s2.0-85144583380	Yes	Extubation; Reply from authors with Mean SD
Schepens T.; Cammu G.; Saldien V.; De Neve N.; Jorens P.G.; Foubert L.; Vercauteren M.	Electromyographic activity of the diaphragm during neostigmine or sugammadex-enhanced recovery after neuromuscular blockade with rocuronium: A randomised controlled study in healthy volunteers	2015	Journal of Clinical and Analytical Medicine	10.1097/EJA.0000000000000140	BACKGROUND The use of neuromuscular blocking agents has been associated with severe postoperative respiratory morbidity. Complications can be attributed to inadequate reversal, and reversal agents may themselves have adverse effects. OBJECTIVE To compare the electromyographic activity of the diaphragm (EMGdi) during recovery from neuromuscular blockade using neostigmine and sugammadex. The hypoth…		25111539	2-s2.0-84927717597	Yes	Extubation; Reply from authors with Mean SD
Cammu G.; Schepens T.; De Neve N.; Wildemeersch D.; Foubert L.; Jorens P.G.	Diaphragmatic and intercostal electromyographic activity during neostigmine, sugammadex and neostigmine-sugammadex-enhanced recovery after neuromuscular blockade A randomised controlled volunteer study	2017	Journal of Clinical and Analytical Medicine	10.1097/EJA.0000000000000543	Background Electromyographic activity of the diaphragm (EMGdi) during weaning from mechanical ventilation is increased after sugammadex compared with neostigmine. OBJECTIVE To determine the effect of neostigmine on EMGdi and surface EMG (sEMG) of the intercostal muscles during antagonism of rocuronium block with neostigmine, sugammadex and neostigmine followed by sugammadex. DESIGN Randomised, co…	G. Cammu; Department of Anaesthesiology and Critical Care Medicine, Onze-Lieve-Vrouw Ziekenhuis, Aalst, Moorselbaan 164, 9300, Belgium; email: guy.cammu@olvz-aalst.be	27902641	2-s2.0-85015368917	Yes	Extubation; Reply from authors with Mean SD
Leslie K.; Chan M.T.V.; Darvall J.N.; De Silva A.P.; Braat S.; Devlin N.J.; Peyton P.J.; Radnor J.; Lam C.K.M.; Sidiropoulos S.; Story D.A.	Sugammadex, neostigmine and postoperative pulmonary complications: an international randomised feasibility and pilot trial	2021	Journal of Clinical and Analytical Medicine	10.1186/s40814-021-00942-9	Background: Sugammadex reduces residual neuromuscular blockade after anaesthesia, potentially preventing postoperative pulmonary complications. However, definitive evidence is lacking. We therefore conducted a feasibility and pilot trial for a large randomised controlled trial of sugammadex, neostigmine, and postoperative pulmonary complications. Methods: Patients aged ≥40 years having elective o…	K. Leslie; Department of Anaesthesia and Pain Management, Royal Melbourne Hospital, Melbourne, Australia; email: kate.leslie@mh.org.au		2-s2.0-85118761174	Yes	Extubation; Reply from authors with Mean SD
Abola R.E.; Romeiser J.; Rizwan S.; Lung B.; Gupta R.; Bennett-Guerrero E.	A randomized-controlled trial of sugammadex versus neostigmine: impact on early postoperative strength; [Une étude randomisée contrôlée comparant le sugammadex à la néostigmine : impact sur la force postopératoire initiale]	2020	Journal of Clinical and Analytical Medicine	10.1007/s12630-020-01695-4	Background: Residual neuromuscular blockade after surgery is associated with airway obstruction, hypoxia, and respiratory complications. Compared with neostigmine, sugammadex reverses neuromuscular blockade to a train-of-four ratio > 0.9 more rapidly. It is unknown, however, whether the superior reversal profile of sugammadex improves clinically relevant measures of strength in the early postoper…	R.E. Abola; Department of Anesthesiology, Stony Brook Medicine, Stony Brook, 11794, United States; email: Ramon.abola@stonybrookmedicine.edu	32405975	2-s2.0-85085019738	Yes	Extubation; Reply from authors with Mean SD
Farag E.; Rivas E.; Bravo M.; Hussain S.; Argalious M.; Khanna S.; Seif J.; Pu X.; Mao G.; Bain M.; Elgabaly M.; Esa W.A.S.; Sessler D.I.	Sugammadex Versus Neostigmine for Reversal of Rocuronium Neuromuscular Block in Patients Having Catheter-Based Neurointerventional Procedures: A Randomized Trial	2021	Journal of Clinical and Analytical Medicine	10.1213/ANE.0000000000005533	BACKGROUND: Catheter-based endovascular neurointerventions require deep neuromuscular blocks during the procedure and rapid subsequent recovery of strength to facilitate neurological evaluation. We tested the primary hypothesis that sugammadex reverses deep neuromuscular blocks faster than neostigmine reverses moderate neuromuscular blocks. METHODS: Patients having catheter-based cerebral neuroin…	D.I. Sessler; Department of Outcomes Research, Anesthesiology Institute, Cleveland Clinic, Cleveland, 9500 Euclid Ave, P-77, 44195, United States; email: ds@or.org	34032663	2-s2.0-85106154188	Yes	Extubation; Reply from authors with Mean SD
Moon T.S.; Reznik S.; Pak T.; Jan K.; Pruszynski J.; Kim A.; Smith K.M.; Lu R.; Chen J.; Gasanova I.; Fox P.E.; Ogunnaike B.	Sugammadex versus neostigmine for reversal of rocuronium-induced neuromuscular blockade: A randomized, double-blinded study of thoracic surgical patients evaluating hypoxic episodes in the early postoperative period	2020	Journal of Clinical and Analytical Medicine	10.1016/j.jclinane.2020.109804	Study objective: This objective of this study was to determine if reversal of rocuronium-induced neuromuscular blockade with sugammadex versus neostigmine results in a decreased number of hypoxic episodes in the early postoperative period in patients undergoing thoracic surgery with single lung ventilation. Design: Single-center, randomized, double-blind, two-arm clinical trial. Setting: Operatin…	T.S. Moon; University of Texas Southwestern Medical Center, Department of Anesthesiology and Pain, 5323 Harry Hines Boulevard, Dallas, 75390, United States; email: Tiffany.Moon@UTSouthwestern.edu		2-s2.0-85083790480	Yes	Extubation; Reply from authors, No mean SD
Paech M.J.; Kaye R.; Baber C.; Nathan E.A.	Recovery characteristics of patients receiving either sugammadex or neostigmine and glycopyrrolate for reversal of neuromuscular block: a randomised controlled trial	2018	Journal of Clinical and Analytical Medicine	10.1111/anae.14174	Sugammadex more rapidly and reliably reverses rocuronium-induced neuromuscular block compared with neostigmine, but it is not known if subsequent patient outcomes, including nausea, vomiting and other aspects of recovery are modified. In this study, we compared the recovery characteristics of sugammadex and neostigmine/glycopyrrolate following reversal of neuromuscular block. This was a single-ce…	M.J. Paech; Department of Anaesthesia and Pain Medicine, King Edward Memorial Hospital, Perth, Australia; email: michael.paech@health.wa.gov.au	29214645	2-s2.0-85041955430	Yes	Extubation; Reply from authors, No mean SD
Schraml J.; Kokoška V.; Broul M.; Škulec R.; Škola J.; Astapenko D.; Černý V.	Antagonization of neuromuscular blockade by sugammadex vs. neostigmine in patients undergoing robotic assisted urological procedures – effect on extubation time and quality of the recovery – monocentric prospective randomized study; [Antagonizace nervosvalové blokády sugammadexem vs. neostigminem u pacientů podstupujících roboticky asistované urologické výkony – vliv na čas extubace a kvalitu zot…	2021	Journal of Clinical and Analytical Medicine	10.36290/aim.2021.047	Objective: The aim of the study was to test the hypothesis that the use of sugammadex shortens the time to extubation compared to the use of neostigmine in patients undergoing robotically assisted urological procedures. Design: Monocentric prospective randomized study. Setting: Tertiary Care Hospital. Material and methods: Sixty adult patients undergoing robotic-assisted urological laparoscopic s…	V. Černý; Klinika anesteziologie, perioperační a intenzivní medicíny, Univerzita J. E. Purkyně v Ústí nad Labem, Masarykova nemocnice v Ústí nad Labem, Czech Republic; email: ernyvla1960@gmail.com		2-s2.0-85130270528	Yes	Extubation; Reply from authors, No mean SD
Huang C.; Wang X.; Gao S.; Luo W.; Zhao X.; Zhou Q.; Huang W.; Xiao Y.	Sugammadex Versus Neostigmine for Recovery of Respiratory Muscle Strength Measured by Ultrasonography in the Postextubation Period: A Randomized Controlled Trial	2023	Anesthesia and Analgesia	10.1213/ANE.0000000000006219	BACKGROUND: Although sugammadex is well known for its use in reducing the incidence of residual neuromuscular blockade, this has not always been translated to improved clinical measures of postoperative respiratory muscle strength. Expiratory muscles play an important role in airway clearance and inspiratory muscle capacity augmentation, yet they have not been well studied. Therefore, we tested t…	Y. Xiao; Department of Anesthesiology, The First Affiliated Hospital, Sun Yat-sen University, Guangzhou, No. 58, Zhongshan 2nd Rd, 510080, China; email: xiaoying@mail.sysu.edu.cn	36279410	2-s2.0-85148479795	Yes	No extubation data in article
Alsaeed A.; Bamehriz F.; Eldin S.; Alzahrani T.; Alharbi A.; Eldawlatly A.	Sugammadex versus two doses of neostigmine for reversal of rocuronium in gastric sleeve surgery	2017	Journal of Clinical and Analytical Medicine	10.4103/sja.SJA_113_17	Background and Aim: The aim of this prospective randomized trial is to compare the quality of reversal of rocuronium with either sugammadex (SUG) versus 2.5 mg or 5 mg neostigmine (NEO). Patients and Methods: A total of 110 patients with body mass index >40 underwent elective gastric sleeve surgery were enrolled in this study. Exclusion criteria included patients with co-existing muscular and car…	A. Alsaeed; Department of Anesthesia, College of Medicine, King Saud University, Riyadh, P.O. Box 2925, 11461, Saudi Arabia; email: abdrubo@yahoo.com		2-s2.0-85021831100	Yes	No extubation data in article
Cheong S.H.; Ki S.; Lee J.; Lee J.H.; Kim M.-H.; Hur D.; Cho K.; Lim S.H.; Lee K.M.; Kim Y.-J.; Lee W.	The combination of sugammadex and neostigmine can reduce the dosage of sugammadex during recovery from the moderate neuromuscular blockade	2015	Journal of Clinical and Analytical Medicine	10.4097/kjae.2015.68.6.547	Background: Sugammadex is a novel neuromuscular reversal agent, but its associated hypersensitivity reaction and high cost have been obstacles to its widespread use. In the interest of reducing the necessary dosage of sugammadex, the reversal time of the combined use of sugammadex and neostigmine from moderate neuromuscular blockade were investigated. Methods: The patients enrolled ranged in age …	W. Lee; Department of Anesthesiology and Pain Medicine, Busan Paik Hospital, Inje University College of Medicine, Busanjingu, Busan, 75, Bokji-ro, 47392, South Korea; email: 2wonjin@hanmail.net		2-s2.0-84949445435	Yes	No extubation data in article
Kizilay D.; Dal D.; Saracoglu K.T.; Eti Z.; Gogus F.Y.	Comparison of neostigmine and sugammadex for hemodynamic parameters in cardiac patients undergoing noncardiac surgery	2016	Journal of Clinical and Analytical Medicine	10.1016/j.jclinane.2015.08.002	Study Objective The aim of this study is to compare the hemodynamic effects of neostigmine-atropine combination and sugammadex in patients with cardiac problems undergoing noncardiac surgery. Design Prospective randomized study. Setting In the operating room. Patients Ninety patients with a class 2 or 3 cardiovascular disease according to the New York Heart Association classification and aged bet…	D. Kizilay; Department of Anesthesiology, Marmara University Medical Faculty, Fevzi Cakmak Mah. Mimar Sinan Cad, Istanbul, No:41 Ust Kaynarca Pendik, Turkey; email: denizkizilay@yahoo.com	26796612	2-s2.0-84955266144	Yes	No extubation data in article
Ghoneim A.A.; El Beltagy M.A.	Comparative study between sugammadex and neostigmine in neurosurgical anesthesia in pediatric patients	2015	Journal of Clinical and Analytical Medicine	10.4103/1658-354X.154696	Background: Postoperative recurarization remains a risk following the use of the conventional neuromuscular blocking agents. In addition, none of the commonly used reversal agents, such as neostigmine or edrophonium are capable of reliably reversing profound blockade. The present comparative and randomized study investigated the use of sugammadex for reversing profound neuromuscular blockade (NMB…	A.A. Ghoneim; Department of Anesthesia and Pain Management, National Cancer Institute, Cairo University, Cairo, Egypt; email: ghoneim@yahoo.ca		2-s2.0-84933519286	Yes	No extubation data in article
Schepens T.; Janssens K.; Maes S.; Wildemeersch D.; Vellinga J.; Jorens P.G.; Saldien V.	Respiratory muscle activity after spontaneous, neostigmine- or sugammadex-enhanced recovery of neuromuscular blockade: A double blind prospective randomized controlled trial	2019	Journal of Clinical and Analytical Medicine	10.1186/s12871-019-0863-y	Background: The use of neostigmine after neuromuscular blockade (NMB) has been associated with postoperative respiratory complications. In previous studies, we found lower diaphragmatic activity after neostigmine reversal of NMB, compared to sugammadex. It is still unclear whether the adequate use of neostigmine guarantees normal respiratory muscle function after NMB. In this study, we wanted to …	T. Schepens; Department of Critical Care Medicine, Antwerp University Hospital, Edegem, Belgium; email: tom.schepens@uza.be	31629404	2-s2.0-85073593102	Yes	No extubation data in article
Togioka B.M.; Yanez D.; Aziz M.F.; Higgins J.R.; Tekkali P.; Treggiari M.M.	Randomised controlled trial of sugammadex or neostigmine for reversal of neuromuscular block on the incidence of pulmonary complications in older adults undergoing prolonged surgery	2020	Journal of Clinical and Analytical Medicine	10.1016/j.bja.2020.01.016	Background: Residual neuromuscular block has been associated with postoperative pulmonary complications. We hypothesised that sugammadex reduces postoperative pulmonary complications in patients aged ≥70 yr having surgery ≥3 h, compared with neostigmine. Methods: Patients were enrolled in an open-label, assessor-blinded, randomised, controlled trial. At surgical closure, subjects were equally ran…	B.M. Togioka; Department of Anesthesiology and Perioperative Medicine, Oregon Health & Science University, Portland, United States; email: togioka@ohsu.edu	32139135	2-s2.0-85080969472	Yes	No extubation data in article
Lemmens H.J.M.; El-Orbany M.I.; Berry J.; Morte Jr J.B.; Martin G.	Reversal of profound vecuronium-induced neuromuscular block under sevoflurane anesthesia: Sugammadex versus neostigmine	2010	Journal of Clinical and Analytical Medicine	10.1186/1471-2253-10-15	Background: Acetylcholinesterase inhibitors cannot rapidly reverse profound neuromuscular block. Sugammadex, a selective relaxant binding agent, reverses the effects of rocuronium and vecuronium by encapsulation. This study assessed the efficacy of sugammadex compared with neostigmine in reversal of profound vecuronium-induced neuromuscular block under sevoflurane anesthesia.Methods: Patients age…	H.J.M. Lemmens; Stanford University Medical Center, Stanford, CA, United States; email: hlemmens@stanford.edu		2-s2.0-77956473375	Yes	No extubation data in article
Farahat T.E.M.A.; Mousa S.A.; El Monem N.M.A.; El Hamid A.M.A.; Diab D.G.	Cerebral Oxygenation and Metabolism after Reversal of Rocuronium: Comparison between Sugammadex versus Neostigmine	2022	Journal of Clinical and Analytical Medicine	10.21608/ejhm.2022.256319	Background: Recovery from neuroanesthesia requires stable hemodynamics and optimal cerebral oxygenation. Objective: The purpose of this study was to compare the effect of low dose sugammadex with neostigmine on recovery and cerebral hemodynamic profile after supratentorial tumor resection. Patients and Methods: In this double-blind randomized study, forty patients were allocated according to the …	T.E.M.A. Farahat; Departments of Anesthesia and Surgical Intensive Care and Pain Management, Mansoura University, Egypt; email: tamerfarahat2@yahoo.com		2-s2.0-85136277731	Yes	No extubation data in article
Kaufhold N.; Schaller S.J.; Stäuble C.G.; Baumüller E.; Ulm K.; Blobner M.; Fink H.	Sugammadex and neostigmine dose-finding study for reversal of residual neuromuscular block at a train-of-four ratio of 0.2 (SUNDRO20)	2016	Journal of Clinical and Analytical Medicine	10.1093/bja/aev437	Background: The aim of this dose-finding study was to evaluate the dose-response relationship of sugammadex and neostigmine to reverse a commonly observed level of incomplete recovery from rocuronium-induced neuromuscular block, that is, a train-of-four ratio (TOFR) ≥0.2. Methods: Ninety-nine anaesthetized patients received rocuronium 0.6 mg kg-1 i.v. for tracheal intubation and, if necessary, in…	S.J. Schaller; Klinik für Anaesthesiologie, Technische Universität München, München, Ismaningerstraße 22, 81675, Germany; email: s.schaller@tum.de	26787792	2-s2.0-84961926405	Yes	No extubation data in article
Khuenl-Brady K.S.; Wattwil M.; Vanacker B.F.; Lora-Tamayo J.I.; Rietbergen H.; Álvarez-Gómez J.A.	Sugammadex provides faster reversal of vecuronium-induced neuromuscular blockade compared with neostigmine: A multicenter, randomized, controlled trial	2010	Journal of Clinical and Analytical Medicine	10.1213/ane.0b013e3181ac53c3	Background: Sugammadex, a specifically designed γ-cyclodextrin, is a selective relaxant binding drug that rapidly reverses rocuronium-induced and, to a lesser extent, vecuronium-induced neuromuscular blockade. In this study, we compared the efficacy of sugammadex and neostigmine for the reversal of vecuronium-induced neuromuscular blockade in patients scheduled for elective surgery. Methods: Pati…	K. S. Khuenl-Brady; Medical University Innsbruck, A-6020 Innsbruck, Anichstrasse 35, Austria; email: karin.khuenl-brady@i-med.ac.at	19713265	2-s2.0-74049096781	Yes	No extubation data in article
Cappellini I.; Ostento D.; Loriga B.; Tofani L.; De Gaudio A.R.; Adembri C.	Comparison of neostigmine vs. sugammadex for recovery of muscle function after neuromuscular block by means of diaphragm ultrasonography in microlaryngeal surgery: A randomised controlled trial	2020	Journal of Clinical and Analytical Medicine	10.1097/EJA.0000000000001055	BACKGROUND Postoperative residual curarisation (PORC) is a risk directly related to the use of neuromuscular blocking agents during surgical procedures. Acceleromyography is distressing for conscious patients when assessing PORC. Diaphragm ultrasonography could be a valid alternative. OBJECTIVES The primary objective was to achieve a 28% lower incidence of PORC in patients who, after rocuronium a…	I. Cappellini; Section of Anesthesiology and Intensive Care, Department of Health Sciences, University of Florence, Florence, Largo Brambilla 3, 50134, Italy; email: jacopocappellini@gmail.com	31356374	2-s2.0-85076044317	Yes	No extubation data in article
Suganuma E.; Ishikawa T.; Kitamura Y.; Hayashida T.; Matsumura T.; Fujie M.; Nozaki-Taguchi N.; Sato Y.; Isono S.	Recovery of lower oesophageal barrier function: a pilot study comparing a mixture of atropine and neostigmine and sugammadex: A randomised controlled pilot study	2021	Journal of Clinical and Analytical Medicine	10.1097/EJA.0000000000001464	BACKGROUND The lower oesophageal sphincter (LOS) barrier serves to prevent regurgitation of gastric contents. Although general anaesthesia depresses its function, its recovery process during emergence from anaesthesia has not been systematically examined.OBJECTIVETo explore whether recovery of lower oesophageal barrier function differed between patients receiving a mixture of 1 mg atropine and 2 …	S. Isono; Department of Anaesthesiology, Graduate School of Medicine, Chiba University, Chiba, 1-8-1 Inohana, Chuo-Ku, 260-8670, Japan; email: shirohisono@yahoo.co.jp	34226418	2-s2.0-85110987597	Yes	No extubation data in article
Batistaki C.; Riga M.; Zafeiropoulou F.; Lyrakos G.; Kostopanagiotou G.; Matsota P.	Effect of Sugammadex versus Neostigmine/Atropine Combination on Postoperative Cognitive Dysfunction after Elective Surgery	2017	Journal of Clinical and Analytical Medicine	10.1177/0310057X1704500508	This study aimed to assess the effects of sugammadex and neostigmine/atropine on postoperative cognitive dysfunction (POCD) in adult patients after elective surgery. A randomised, double-blind controlled trial was carried out on 160 American Society of Anesthesiologists physical status I to III patients who were >40 years of age. The Mini–Mental State Evaluation, clock-drawing test and the Isaacs…	C. Batistaki; Second Department of Anaesthesiology, National and Kapodistrian University of Athens, Attikon Hospital, Athens, Greece; email: chrysabatistaki@yahoo.gr	28911287	2-s2.0-85051229119	Yes	No extubation data in article
Zhao D.; Fang J.; Xiong W.; Lin J.; Chen W.; Wu C.	Effects of sugammadex versus neostigmine on intraoperative coagulation profiles in patients with thyroidectomy	2021	Journal of Clinical and Analytical Medicine	10.2147/DDDT.S286803	Background: Sugammadex has been a revolutionary reversal of neuromuscular blockade. It is known to be highly efficient. However, a change in the coagulation profile is one of the most dangerous potential complications which is a concern for both surgeon and anesthetist. Bleeding may cause hypovolemic shock, hematoma, and so on. To investigate the effects of sugammadex on coagulation profiles in p…	J. Fang; Department of Anesthesia, The First Affiliated Hospital of Sun Yat-Sen University, Guangzhou, No. 56 Zhongshan Road II, China; email: fangjy@mail.sysu.edu.cn	33658764	2-s2.0-85102366822	Yes	No extubation data in article
Ibrahim E.S.; ELkhadry S.W.	Sugammadex versus neostigmine for reversal of rocuronium-induced neuromuscular blockade in infants: A prospective randomized pilot study	2022	Journal of Clinical and Analytical Medicine	10.1016/j.pcorm.2021.100224	Background: This study aimed to compare sugammadex and neostigmine for the antagonism of rocuronium-induced neuromuscular block in pediatric patients with biliary atresia and impaired liver function undergoing Kasai operation. Methods: Forty pediatric patients below three months of age underwent the Kasai operation. When the surgery ended and the second response (T2) to train-of-four (TOF) stimul…	E.S. Ibrahim; Assistant Professor of Anaesthesia and ICU, Liver Institute, Menoufia University -Shebeen Elkom, Giza, 5 Abdullah Ismael -Nasser EL Thawra EL haram, Egypt; email: emansayed825@gmail.com		2-s2.0-85119932375	Yes	No extubation data in article
Alday E.; Muñoz M.; Planas A.; Mata E.; Alvarez C.	Effects of neuromuscular block reversal with sugammadex versus neostigmine on postoperative respiratory outcomes after major abdominal surgery: a randomized-controlled trial; [Effets du renversement du bloc neuromusculaire à l’aide de sugammadex vs de la néostigmine sur l’évolution respiratoire postopératoire après une chirurgie abdominale majeure: une étude randomisée contrôlée]	2019	Journal of Clinical and Analytical Medicine	10.1007/s12630-019-01419-3	Purpose: Postoperative pulmonary complications may be better reduced by reversal of neuromuscular block with sugammadex than by reversal with neostigmine because the incidence of residual block after sugammadex application is lower and diaphragm function is less impaired than after neostigmine administration. The aim of the study was to compare the effect of reversal of neuromuscular block with s…	E. Alday; Hospital Universitario La Princesa, Madrid, C/Diego de León 62, 28006, Spain; email: kikealday@hotmail.com	31165457	2-s2.0-85067234083	Yes	No extubation data in article
Wu X.; Oerding H.; Liu J.; Vanacker B.; Yao S.; Dahl V.; Xiong L.; Claudius C.; Yue Y.; Huang Y.; Abels E.; Rietbergen H.; Woo T.	Rocuronium blockade reversal with sugammadex vs. neostigmine: Randomized study in Chinese and Caucasian subjects	2014	Journal of Clinical and Analytical Medicine	10.1186/1471-2253-14-53	Background: This study compared efficacy and safety of the selective relaxant binding agent sugammadex (2 mg/kg) with neostigmine (50 μg/kg) for neuromuscular blockade (NMB) reversal in Chinese and Caucasian subjects. Methods: This was a randomized, active-controlled, multicenter, safety-assessor-blinded study (NCT00825812) in American Society of Anesthesiologists Class 1-3 subjects undergoing su…	X. Wu; Peking University First Hospital, Beijing, No 8 Xishiku St, 100034, China; email: xmwu2784@hotmail.com	25187755	2-s2.0-84904085633	Yes	No extubation data in article
Ünal D.Y.; Baran İ.; Mutlu M.; Ural G.; Akkaya T.; Özlü O.	Comparison of sugammadex versus neostigmine costs and respiratory complications in patients with obstructive sleep Apnoea	2015	Journal of Clinical and Analytical Medicine	10.5152/TJAR.2015.35682	Objective: To compare sugammadex and neostigmine regarding the efficacy in reversing rocuronium-induced neuromuscular block, the incidence of post-operative respiratory complications and costs in patients undergoing surgery for the treatment of obstructive sleep apnoea (OSA). Methods: After obtaining ethical approval and patient consent, 74 patients in ASA physical status I or II were randomised …	D.Y. Ünal; Çankaya, Akasya Sokak 9/10. Koru Sitesi. Begonya A Blok, Turkey; email: dilek.yazicioglu@hotmail.com		2-s2.0-84951009171	Yes	No extubation data in article
Aho A.J.; Kamata K.; Yli-Hankala A.; Lyytikäinen L.-P.; Kulkas A.; Jäntti V.	Elevated BIS and Entropy values after sugammadex or neostigmine: An electroencephalographic or electromyographic phenomenon?	2012	Journal of Clinical and Analytical Medicine	10.1111/j.1399-6576.2011.02647.x	Sugammadex is designed to antagonize neuromuscular blockade (NMB) induced by rocuronium or vecuronium. In clinical practice, we have noticed a rise in the numerical values of bispectral index (BIS) and Entropy, two electroencephalogram (EEG) - based depth of anesthesia monitors, during the reversal of the NMB with sugammadex. The aim of this prospective, randomized, double-blind study was to test…	A.J. Aho; Coxa Ltd, Hospital for Joint Replacement, 33101 Tampere, PO Box 652, Finland; email: antti.j.aho@uta.fi	22289106	2-s2.0-84858699507	Yes	No extubation data in article
Dahaba A.A.; Bornemann H.; Hopfgartner E.; Ohran M.; Kocher K.; Liebmann M.; Wilfinger G.; Metzler H.	Effect of sugammadex or neostigmine neuromuscular block reversal on bispectral index monitoring of propofol/remifentanil anaesthesia	2012	Journal of Clinical and Analytical Medicine	10.1093/bja/aer495	Background: Sugammadex is a modified γ-cyclodextrin with a novel mechanism of action for reversing the steroidal neuromuscular blocking agent rocuronium. Bispectral index (BIS) is an EEG-derived measure which can be sensitive to frontal electromyographic (EMG) artifacts. We compared BIS values before and after sugammadex or neostigmine neuromuscular block (NMB) reversal in patients with or withou…	A.A. Dahaba; Department of Anaesthesiology and Intensive Care Medicine, Graz Medical University, A-8036 Graz, Auenbruggerplatz 29, Austria; email: ashraf.dahaba@medunigraz.at		2-s2.0-84858428460	Yes	No extubation data in article
Adamus M.; Hrabalek L.; Wanek T.; Gabrhelik T.; Zapletalova J.	Intraoperative reversal of neuromuscular block with sugammadex or neostigmine during extreme lateral interbody fusion, a novel technique for spine surgery	2011	Journal of Clinical and Analytical Medicine	10.1007/s00540-011-1209-1	Purpose: Extreme lateral interbody fusion (XLIF) is a method for stabilization of the lumbar spine. Intraoperatively, the surgeon identifies the lumbar nerve roots with a stimulator to prevent their injury. The objective of this study was to determine the extent to which shallow rocu-ronium- induced neuromuscular block must be intraoperatively reversed for reliable identification of nerve roots. …	M. Adamus; Department of Anesthesiology and Intensive Care Medicine, Faculty of Medicine and Dentistry, Palacky University Olomouc, 775 20 Olomouc, I. P. Pavlova 6, Czech Republic; email: milan.adamus@seznam.cz	21842171	2-s2.0-84859921496	Yes	No extubation data in article
Sacan O.; White P.F.; Tufanogullari B.; Klein K.	Sugammadex reversal of rocuronium-induced neuromuscular blockade: A comparison with neostigmine-glycopyrrolate and edrophonium-atropine	2007	Journal of Clinical and Analytical Medicine	10.1213/01.ane.0000248224.42707.48	BACKGROUND: Sugammadex is a modified γ cyclodextrin compound, which encapsulates rocuronium to provide for a rapid reversal of residual neuromuscular blockade. We tested the hypothesis that sugammadex would provide for a more rapid reversal of a moderately profound residual rocuronium-induced blockade than the commonly used cholinesterase inhibitors, edrophonium and neostigmine. METHODS: Sixty pa…	P.F. White; Department of Anesthesiology and Pain Management, University of Texas Southwestern Medical Center at Dallas, CS 2. 282, Dallas, TX 75390-9068, 5161 Harry Hines Blvd., United States; email: paul.white@utsouthwestern.edu	17312210	2-s2.0-33847193874	Yes	No extubation data in article
Jones R.K.; Caldwell J.E.; Brull S.J.; Soto R.G.	Reversal of profound rocuronium-induced blockade with sugammadex: A randomized comparison with neostigmine	2008	Journal of Clinical and Analytical Medicine	10.1097/ALN.0b013e31818a3fee	BACKGROUND:: Traditionally, reversal of nondepolarizing neuromuscular blocking agents was achieved using acetylcholinesterase inhibitors, but these are unable to adequately reverse profound blockade. Sugammadex is a novel reversal agent, reversing the effects of rocuronium by encapsulation. This study assessed the efficacy and safety of sugammadex versus neostigmine for reversal of profound rocur…	R. K. Jones; Accurate Clinical Trials Inc., Saddleback Memorial Medical Center, Laguna Hills, CA 92653, United States; email: kevinjones@accurateclinicaltrials.net	18946293	2-s2.0-56149116295	Yes	No extubation data in article
Boon M.; Martini C.; Broens S.; Van Rijnsoever E.; Van Der Zwan T.; Aarts L.; Dahan A.	Improved postoperative oxygenation after antagonism of moderate neuromuscular block with sugammadex versus neostigmine after extubation in 'blinded' conditions	2016	Journal of Clinical and Analytical Medicine	10.1093/bja/aew246	[No abstract available]	A. Dahan; Leiden, Netherlands; email: a.dahan@lumc.nl	27543551	2-s2.0-84995470127	Yes	No extubation data in article
Evron S.; Abelansky Y.; Ezri T.; Izakson A.	Respiratory events with sugammadex vs. neostigmine following laparoscopic sleeve gastrectomy: A prospective pilot study assessing neuromuscular reversal strategies	2017	Journal of Clinical and Analytical Medicine	10.21454/rjaic.7518.242.evr	Abdominal surgery in obese patients may be associated with pulmonary morbidity, and mortality. Some patients may arrive in the PACU with residual paralysis. The purpose of this study was to find out if there was an association between the type of muscle relaxant reversal agent and the development of postoperative respiratory events in patients undergoing laparoscopic sleeve gastrectomy surgery. M…	T. Ezri; Department of Anesthesia, Wolfson Medical Center, Holon, Halochamim street 62, 58100, Israel; email: tezri@bezeqint.net		2-s2.0-85032585539	Yes	No extubation data in article
Mat N.I.S.N.; Yeoh C.N.; Maaya M.; Zain J.M.; Ooi J.S.M.	Effects of Sugammadex and Neostigmine on Post-operative Nausea and Vomiting in ENT Surgery	2022	Journal of Clinical and Analytical Medicine	10.3389/fmed.2022.905131	We aim to compare the effects of sugammadex on postoperative nausea and vomiting (PONV) with those of neostigmine–atropine mixture. A total of 136 American Society of Anesthesiology (ASA) I or II patients, aged 18 to 65 years who underwent ear, nose, and throat (ENT) surgery under general anesthesia, were recruited in this prospective, randomized, double-blind study to receive either sugammadex 2…	C.N. Yeoh; Department of Anesthesiology Intensive Care, Universiti Kebangsaan Malaysia Medical Center, Kuala Lumpur, Malaysia; email: ychihnie@gmail.com		2-s2.0-85131763641	Yes	No extubation data in article
Ozciftci S.; Sahiner Y.; Sahiner I.T.	Effects of sugammadex and neostigmine on mucociliary clearance in general anesthesia	2022	Journal of Clinical and Analytical Medicine	10.26355/eurrev_202206_29067	OBJECTIVE: The aim of this study was to evaluate the effects of sugammadex and neostigmine used in general anesthesia on postoperative mucociliary clearance. PATIENTS AND METHODS: This prospective, randomized and double-blind study was performed on 60 non-smokers with ASA I-III underwent inguinal hernia repair under general anesthesia. Mucociliary clearance was assessed by nasal saccharine transi…	S. Ozciftci; Department of Anesthesiology and Reanimation, Corum, Turkey; email: serhatozciftci@gmail.com	35776029	2-s2.0-85133515737	Yes	No extubation data in article
Olesnicky B.; Doane M.; Farrell C.; Knoblanche G.; Delaney A.	Prevention of Postoperative Events following Reversal with Sugammadex or Neostigmine (the P-PERSoN Trial): Pilot Data Following Early Termination of a Prospective, Blinded, Randomised Trial	2022	Journal of Clinical and Analytical Medicine	10.1155/2022/4659795	Background. Residual paralysis following anaesthesia is common and can lead to postoperative morbidity. While sugammadex has been shown to be effective in minimising residual paralysis, uncertainty exists as to whether its use reduces any associated morbidity. We designed this trial to determine if the use of sugammadex for the reversal of intraoperative aminosteroid neuromuscular blockade result…	B. Olesnicky; Department of Anaesthesia, Royal North Shore Hospital, St Leonards, Australia; email: benjamin.olesnicky@health.nsw.gov.au		2-s2.0-85134529684	Yes	No extubation data in article
He J.; He H.; Li X.; Sun M.; Lai Z.; Xu B.	Required dose of sugammadex or neostigmine for reversal of vecuronium-induced shallow residual neuromuscular block at a train-of-four ratio of 0.3	2022	Journal of Clinical and Analytical Medicine	10.1111/cts.13143	Residual shallow neuromuscular block (NMB) is potentially harmful and contributes to critical respiratory events. Evidence for the optimal dose of sugammadex required to reverse vecuronium-induced shallow NMB is scarce. The aims of the present study were to find suitable doses of sugammadex and neostigmine to reverse a residual vecuronium-induced NMB from a time of flight (TOF) ratio of 0.3–0.9 a…	B. Xu; Department of Anesthesiology, General Hospital of Southern Theatre Command of PLA, Guangzhou, China; email: xubo333@hotmail.com	34435439	2-s2.0-85118385619	Yes	No extubation data in article
Sen A.; Erdivanli B.; Tomak Y.; Pergel A.	Reversal of neuromuscular blockade with sugammadex or neostigmine/atropine: Effect on postoperative gastrointestinal motility	2016	Journal of Clinical and Analytical Medicine	10.1016/j.jclinane.2016.03.010	Study objective To compare sugammadex with conventional reversal of neuromuscular block in terms of postoperative gastrointestinal motility. Design Double blinded, randomized, controlled clinical trial. Setting Operating room, postoperative recovery area. Patients Seventy-two patients with ASA physical status I or II, scheduled for total thyroid surgery were studied. Interventions When 4 twitches…	B. Erdivanli; Recep Tayyip Erdogan University, Medical Faculty, Department of Anaesthesiology and Reanimation, Rize, Turkey; email: berdivanli@gmail.com	27290978	2-s2.0-84964388834	Yes	No extubation data in article
Han J.; Oh A.-Y.; Jeon Y.-T.; Koo B.-W.; Kim B.Y.; Kim D.; Hwang I.	Quality of recovery after laparoscopic cholecystectomy following neuromuscular blockade reversal with neostigmine or sugammadex: A prospective, randomized, controlled trial	2021	Journal of Clinical and Analytical Medicine	10.3390/jcm10050938	The risk of neuromuscular blockade is certainly minimized by sugammadex in combination with monitoring. However, the effect of sugammadex-aided recovery on patients’ satisfaction is unclear. This study compared the Quality of Recovery (QoR)-15 score, which is a patient-reported outcome, in patients undergoing laparoscopic cholecystectomy. Eighty patients were randomly assigned to the neostigmine …	A.-Y. Oh; Department of Anesthesiology and Pain Medicine, Seoul National University Bundang Hospital, Seongnam-si, Gyeonggi-do, Gumi-ro, Bundang-gu, 13620, South Korea; email: ohahyoung@hanmail.net; A.-Y. Oh; Department of Anesthesiology and Pain Medicine, Seoul National University College of Medicine, Seoul, Daehak-ro, Jongno-gu, 03080, South Korea; email: ohahyoung@hanmail.net		2-s2.0-85114066796	Yes	No extubation data in article
Yamashita Y.; Takasusuki T.; Kimura Y.; Komatsuzaki M.; Yamaguchi S.	Effects of Neostigmine and Sugammadex for Reversal of Neuromuscular Blockade on QT Dispersion Under Propofol Anesthesia: A Randomized Controlled Trial	2018	Journal of Clinical and Analytical Medicine	10.1007/s40119-018-0119-9	Introduction: Reversal of non-depolarizing neuromuscular blocking agent neostigmine is associated with QT prolongation under general anesthesia. To clarify the effects of neostigmine and sugammadex on hemodynamic status, the QT interval and QT dispersion after reversal of neuromuscular blockade were evaluated with a 12-lead electrocardiogram. To exclude QT prolongation due to sevoflurane, the pre…	T. Takasusuki; Department of Anesthesiology, Dokkyo Medical University, School of Medicine, Mibu, Japan; email: takasusu@dokkyomed.ac.jp		2-s2.0-85070496597	Yes	No extubation data in article
Gaszynski T.; Szewczyk T.; Gaszynski W.	Randomized comparison of sugammadex and neostigmine for reversal of rocuronium-induced muscle relaxation in morbidly obese undergoing general anaesthesia	2012	Journal of Clinical and Analytical Medicine	10.1093/bja/aer330	BackgroundComplete and fast recovery of neuromuscular function is very important in morbidly obese patients because of the possible influence of postoperative residual curarization (PORC) on respiratory function in the postoperative period. Recent reports underline incidences of the residual influence of neuromuscular blocking agents. MethodsSeventy morbidly obese (BMI >40 kg m-2) patients requir…	T. Gaszynski; Department of Anaesthesiology and Intensive Therapy, Barlicki University Hospital, Medical University of Lodz, Poland; email: tomgaszyn@poczta.onet.pl		2-s2.0-84856285500	Yes	No extubation data in article
Deana C.; Barbariol F.; D'Incà S.; Pompei L.; Rocca G.D.	SUGAMMADEX versus neostigmine after ROCURONIUM continuous infusion in patients undergoing liver transplantation	2020	Journal of Clinical and Analytical Medicine	10.1186/s12871-020-00986-z	Background: Rapid neuromuscular block reversal at the end of major abdominal surgery is recommended to avoid any postoperative residual block. To date, no study has evaluated sugammadex performance after rocuronium administration in patients undergoing liver transplantation. This is a randomized controlled trial with the primary objective of assessing the neuromuscular transmission recovery time …	C. Deana; Anesthesia and Intensive Care 1, Department of Anesthesia and Intensive Care Medicine, Academic Hospital S. Maria della Misericordia, Udine, Piazzale S. M. della Misericordia, 15, 33100, Italy; email: deana.cristian@gmail.com	32213163	2-s2.0-85082468341	Yes	No extubation data in article
Yağan Ö.; Taş N.; Mutlu T.; Hancı V.	Comparison of the effects of sugammadex and neostigmine on postoperative nausea and vomiting; [Comparação dos efeitos de sugamadex e neostigmina em náusea e vômito no pós‐operatório]	2017	Journal of Clinical and Analytical Medicine	10.1016/j.bjan.2015.08.004	Background and objectives The aim of our study is to compare the effects of sugammadex and neostigmine, used for neuromuscular blockage antagonism, on postoperative nausea and vomiting (PONV). Methods Our study was completed with 98 ASA I‐II risk patients undergoing endotracheal intubation under general anesthesia. At the end of the surgery patients were randomly allocated into two groups given 2…	Ö. Yağan; Turkey; email: ozguryagan@hotmail.com	27692737	2-s2.0-85013847513	Yes	No extubation data in article
Biricik E.; Aliç V.; Karacaer F.; Çeliktaş M.; Ünlugenç H.	A comparison of intravenous sugammadex and neostigmine + atropine reversal on time to consciousness during wake-up tests in spinal surgery	2019	Journal of Clinical and Analytical Medicine	10.4103/njcp.njcp_633_18	Objective: The effect of sugammadex on consciousness is not yet fully understood. This prospective, randomized, double-blind, multicenter study was performed to compare the effects of intravenous (IV) sugammadex and neostigmine + atropine reversals on time-to-consciousness during intraoperative wake-up tests in patients undergoing spinal surgery. Subjects and Methods: A total of 66 American Socie…	E. Biricik; Department of Anesthesiology and Reanimation, Çukurova University, Faculty of Medicine, Adana, Turkey; email: ebrubiricik01@gmail.com	31089014	2-s2.0-85066143093	Yes	No extubation data in article
Blobner M.; Eriksson L.I.; Scholz J.; Motsch J.; Della Rocca G.; Prins M.E.	Reversal of rocuronium-induced neuromuscular blockade with sugammadex compared with neostigmine during sevoflurane anaesthesia: Results of a randomised, controlled trial	2010	Journal of Clinical and Analytical Medicine	10.1097/EJA.0b013e32833d56b7	Background and objective Sugammadex, a modified γ-cyclodextrin, is a selective relaxant-binding agent designed to reverse the effects of the steroidal neuromuscular blocking agents rocuronium or vecuronium. This study compared the efficacy of sugammadex and neostigmine for reversal of neuromuscular blockade induced by rocuronium for facilitating elective surgery. Methods This randomised, multicen…	M. Blobner; Klinik für Anasthesiologie der Technischen Universität München, D-81675 Münich, Ismaniger Str. 22, Germany; email: Blobner@lrz.tum.de	20683334	2-s2.0-77956816834	Yes	No extubation data in article
Illman H.L.; Laurila P.; Antila H.; Meretoja O.A.; Alahuhta S.; Olkkola K.T.	The duration of residual neuromuscular block after administration of neostigmine or sugammadex at two visible twitches during train-of-four monitoring	2011	Journal of Clinical and Analytical Medicine	10.1213/ANE.0b013e3181fdf889	BACKGROUND: Adequate recovery from neuromuscular block (NMB) is imperative for the patient to have full control of pharyngeal and respiratory muscles. The train-of-4 (TOF) ratio should return to at least 0.90 to exclude potentially clinically significant postoperative residual block. Fade cannot be detected reliably with a peripheral nerve stimulator (PNS) at a TOF ratio >0.4. The time gap betwee…	H. L. Illman; Department of Anesthesiology, Intensive Care, Emergency Care and Pain Medicine, Turku University Hospital, And University of Turku, FI-20521 Turku, Kiinamyllynkatu 4-8, Finland; email: hanna.illman@tyks.fi		2-s2.0-78650965563	Yes	No extubation data in article
Woo T.; Kim K.S.; Shim Y.H.; Kim M.K.; Yoon S.M.; Lim Y.J.; Yang H.S.; Phiri P.; Chon J.Y.	Sugammadex versus neostigmine reversal of moderate rocuronium-induced neuromuscular blockade in Korean patients	2014	Journal of Clinical and Analytical Medicine	10.4097/kjae.2013.65.6.501	Background: Rapid and complete reversal of neuromuscular blockade (NMB) is desirable at the end of surgery. Sugammadex reverses rocuronium-induced NMB by encapsulation. It is well tolerated in Caucasian patients, providing rapid reversal of moderate (reappearance of T2) rocuronium-induced NMB. We investigated the efficacy and safety of sugammadex versus neostigmine in Korean patients. Methods: Th…	T. Woo; Clinical Development, Merck Sharp and Dohme Corp, Rahway, NJ 07065, 126 East Lincoln Avenue, United States; email: tiffany.woo@merck.com		2-s2.0-84891889204	Yes	No extubation data in article
Lan W.; Tam K.-W.; Chen J.-T.; Cata J.P.; Cherng Y.-G.; Chou Y.-Y.; Chien L.-N.; Chang C.-L.; Tai Y.-H.; Chu L.-M.	Cost-Effectiveness of Sugammadex Versus Neostigmine to Reverse Neuromuscular Blockade in a University Hospital in Taiwan: A Propensity Score-Matched Analysis	2023	Journal of Clinical and Analytical Medicine	10.3390/healthcare11020240	Sugammadex has several pharmacological advantages over neostigmine, including faster reversal of neuromuscular blockade and fewer adverse effects. However, the economic impact of sugammadex remains controversial due to the considerable heterogeneity of study designs and clinical settings in previous studies. In a post-hoc analysis of a randomized controlled trial, we evaluated patients who underw…	Y.-H. Tai; Department of Anesthesiology, Shuang Ho Hospital, Taipei Medical University, New Taipei City 235, Taiwan; email: 18045@s.tmu.edu.tw; L.-M. Chu; Department of Anesthesiology, Shuang Ho Hospital, Taipei Medical University, New Taipei City, 235, Taiwan; email: 14332@s.tmu.edu.tw		2-s2.0-85146751770	Yes	Not randomized
Kakinuma A.; Nagatani H.; Yasuda A.; Yoshimura T.; Sawai J.; Nakata Y.	Combined use of sugammadex and neostigmine for the reversal of rocuronium-induced profound neuromuscular blockade	2013	Journal of Anesthesia and Clinical Research	10.4172/2155-6148.1000337	Background: Sugammadex is a new reversal agent for nondepolarizing neuromuscular blockade. We conducted the randomized clinical study to compare the recovery between sugammadex alone and combined use of sugammadex and neostigmine. Methods: Forty adult patients were randomly allocated to Group S (n=20) or Group SN (n=20). General anesthesia was induced and maintained with propofol and remifentanil…	A. Kakinuma; Teikyo University Hospital, Tokyo, Japan; email: icg02177@nifty.com		2-s2.0-84884548150	No
Baysal A.; Sagıroglu G.; Dogukan M.; Ozkaynak I.	Half-Dose Sugammadex After Neostigmine Versus Neostigmine as a Routine Reversal Agent: A Pilot Randomized Trial	2022	Journal of Perianesthesia Nursing	10.1016/j.jopan.2021.09.009	Purpose: The use of sugammadex at a lower dose after a routine reversal dose of neostigmine may prevent residual neuromuscular blockade (rNMB). Our goal was to investigate the effects of the use of half-dose sugammadex for reversing rNMB after administration of neostigmine, and compare these effects to a routine full-dose of neostigmine. Design: Prospective, single-blinded, randomized trial. Meth…	A. Baysal; Staff Anesthesiologist (formerly at Kartal Koşuyolu Research and Training Hospital, Clinic of Anesthesiology and Reanimation, Kartal, Istanbul, 34846, Turkey), Staff Anesthesiologist (currently at Pendik District Hospital, Clinic of Anesthesiology and Reanimation, Pendik, Istanbul, 34980, Turkey; email: draysebay@yahoo.com	35153119	2-s2.0-85124393803	No
Paton F.; Paulden M.; Chambers D.; Heirs M.; Duffy S.; Hunter J.M.; Sculpher M.; Woolacott N.	Sugammadex compared with neostigmine/glycopyrrolate for routine reversal of neuromuscular block: A systematic review and economic evaluation	2010	British Journal of Anaesthesia	10.1093/bja/aeq269	Summary. The cost-effectiveness of sugammadex for the routine reversal of muscle relaxation produced by rocuronium or vecuronium in UK practice is uncertain. We performed a systematic review of randomized controlled trials of sugammadex compared with neostigmine/glycopyrrolate and an economic assessment of sugammadex for the reversal of moderate or profound neuromuscular block (NMB) produced by r…	F. Paton; Centre for Reviews and Dissemination, University of York, Heslington, York YO10 5DD, United Kingdom; email: fcwp500@york.ac.uk		2-s2.0-77958197305	No
Carron M.; Zarantonello F.; Tellaroli P.; Ori C.	Efficacy and safety of sugammadex compared to neostigmine for reversal of neuromuscular blockade: a meta-analysis of randomized controlled trials	2016	Journal of Clinical Anesthesia	10.1016/j.jclinane.2016.06.018	Background and objective Sugammadex has been introduced for reversal of rocuronium (or vecuronium)–induced neuromuscular blockade (NMB). Although its efficacy has been established, data are conflicting whether it is safer than neostigmine traditionally used for reversing NMB. Design Meta-analysis of data about effectiveness and safety of sugammadex compared to neostigmine for reversing NMB in adu…	M. Carron; Department of Medicine, Anesthesiology and Intensive Care, University of Padova, Padova, Via C. Battisti, 267, 35121, Italy; email: michele.carron@unipd.it	27871504	2-s2.0-84980371892	No
Hsieh Y.-L.; Lin C.-R.; Liu Y.-C.; Wang C.-J.; Weng W.-T.	The effect of sugammadex versus neostigmine on postoperative nausea and vomiting: a meta-analysis of randomized controlled trials with trial sequential analysis	2023	Minerva Anestesiologica	10.23736/S0375-9393.22.16972-5	INTRODUCTION: Association between sugammadex and risk of postoperative nausea and vomiting remains unclear. EVIDENCE ACQUISITION: We performed meta-analysis of randomized controlled trials with trial sequential analysis to compare sugammadex with neostigmine in adults receiving elective surgery under general anesthesia with postoperative extubation. Databases of MEDLINE, Embase, and Cochrane Cent…	W.-T. Weng; Department of Anesthesiology, National Cheng Kung University Medical College Hospital, Tainan City, No 138 Sheng Li Road, Taiwan; email: n100390@mail.hosp.ncku.edu.tw	36762984	2-s2.0-85159555680	No
Amorim P.; Lagarto F.; Gomes B.; Esteves S.; Bismarck J.; Rodrigues N.; Nogueira M.	Neostigmine vs. sugammadex: Observational cohort study comparing the quality of recovery using the Postoperative Quality Recovery Scale	2014	Journal of Clinical and Analytical Medicine	10.1111/aas.12389	Conclusions: This pilot study suggests that sugammadex may improve physiological and nociceptive postoperative recovery as well as patient satisfaction with anaesthetic care. Although we lack an explanation for a possible favourable impact of sugammadex on quality of recovery, our results may provide sufficient preliminary data to justify a randomised trial to explore this possibility.; Backgroun…		25179550	2-s2.0-84908213573	No
Williams W.H., III; Cata J.P.; Lasala J.D.; Navai N.; Feng L.; Gottumukkala V.	Effect of reversal of deep neuromuscular block with sugammadex or moderate block by neostigmine on shoulder pain in elderly patients undergoing robotic prostatectomy	2020	Journal of Clinical and Analytical Medicine	10.1016/j.bja.2019.09.043	Background: For some laparoscopic procedures, deep neuromuscular block has been shown to facilitate lower insufflation pressures and lower patient pain scores, and enhance postoperative recovery. We investigated the impact of deep neuromuscular block and its reversal on postoperative shoulder pain and outcomes after robotic prostate surgery. Methods: Elderly men undergoing robotic prostatectomy w…	W.H. Williams; Department of Anesthesiology and Perioperative Medicine, University of Texas MD Anderson Cancer Center, Houston, United States; email: whwilliams@mdanderson.org	31780139	2-s2.0-85075861478	No
Abad-Gurumeta A.; Ripollés-Melchor J.; Casans-Francés R.; Espinosa A.; Martínez-Hurtado E.; Fernández-Pérez C.; Ramírez J.M.; Lõpez-Timoneda F.; Calvo-Vecino J.M.	A systematic review of sugammadex vs neostigmine for reversal of neuromuscular blockade	2015	Journal of Clinical and Analytical Medicine	10.1111/anae.13277	We reviewed systematically sugammadex vs neostigmine for reversing neuromuscular blockade. We included 17 randomised controlled trials with 1553 participants. Sugammadex reduced all signs of residual postoperative paralysis, relative risk (95% CI) 0.46 (0.29-0.71), p = 0.0004 and minor respiratory events, relative risk (95% CI) 0.51 (0.32-0.80), p = 0.0034. There was no difference in critical res…	A. Abad-Gurumeta; Department of Anaesthesia, Hospital Universitario la Paz, Madrid, Spain; email: alfredoabadgurumeta@gmail.com	26558858	2-s2.0-84946833112	No
Sabo D.; Jones R.K.; Berry J.; Sloan T.; Chen J.-Y.; Morte J.B.; Groudine S.	Residual neuromuscular blockade at extubation: A randomized comparison of sugammadex and neostigmine reversal of rocuronium-induced blockade in patients undergoing abdominal surgery	2011	Journal of Clinical and Analytical Medicine	10.4172/2155-6148.1000140	Background: Residual neuromuscular blockade (NMB) is associated with increased risk of post-operative critical respiratory events. We compared incidence of residual NMB at tracheal extubation after reversal of rocuroniuminduced NMB with sugammadex versus neostigmine. Methods: Adult patients of American Society of Anesthesiologists Class 1-3, scheduled to undergo open abdominal surgery were includ…	D. Sabo; UPMC Presbyterian Shadyside Hospital, Pittsburgh, PA 15232, Shadyside Campus, 5230 Centre Avenue, United States; email: sabodp@anes.upmc.edu		2-s2.0-84879996478	No
Putz L.; Dransart C.; Jamart J.; Marotta M.-L.; Delnooz G.; Dubois P.E.	Operating room discharge after deep neuromuscular block reversed with sugammadex compared with shallow block reversed with neostigmine: a randomized controlled trial	2016	Journal of Clinical and Analytical Medicine	10.1016/j.jclinane.2016.07.030	Objective To determine if reversing a deep or moderate block with sugammadex, compared with a shallow block reversed with neostigmine, reduces the time to operating room discharge after surgery and the time spent in the postanesthesia care unit. Design A randomized controlled trial. Setting Monocentric study performed from February 2011 until May 2012. Patients One hundred consenting women with A…	L. Putz; Department of Anesthesiology, CHU UCL Namur, Yvoir, Avenue Gaston Thérasse, 1, B-5530, Belgium; email: laurie.putz@uclouvain.be	27871505	2-s2.0-84981165725	No
Flockton E.A.; Mastronardi P.; Hunter J.M.; Gomar C.; Mirakhur R.K.; Aguilera L.; Giunta F.G.; Meistelman C.; Prins M.E.	Reversal of rocuronium-induced neuromuscular block with sugammadex is faster than reversal of cisatracurium-induced block with neostigmine	2008	Journal of Clinical and Analytical Medicine	10.1093/bja/aen037	Background. Reversal of the residual effect of rocuronium or cisatracurium by neostigmine may be slow and associated with side-effects. This randomized, safety-assessor-blinded study compared the efficacy of sugammadex, a selective relaxant binding agent for reversal of rocuronium-induced neuromuscular block, with that of neostigmine for reversal of cisatracurium-induced neuromuscular block. The …	E. A. Flockton; University Department of Anaesthesia, School of Clinical Sciences, Duncan Building, Liverpool L69 3GA, Daulby Street, United Kingdom; email: lizzy@lizzyflockton.fsnet.co.uk	18385265	2-s2.0-43249093192	No
Hurford W.E.; Eckman M.H.; Welge J.A.	Data and meta-analysis for choosing sugammadex or neostigmine for routine reversal of rocuronium block in adult patients	2020	Journal of Clinical and Analytical Medicine	10.1016/j.dib.2020.106241	This meta-analysis was conducted to define clinical efficacy and side effects (bradycardia and post-operative nausea and vomiting [PONV]) in trials comparing sugammadex with neostigmine or placebo for reversal of rocuronium-induced neuromuscular blockade in adult patients. A search of PubMed, Google Scholar, and Cochrane Library electronic databases identified 111 clinical trials for potential in…	W.E. Hurford; Department of Anesthesiology, University of Cincinnati, Cincinnati, PO Box 670531, United States; email: william.hurford@uc.edu		2-s2.0-85090200719	No
Insinga R.P.; Joyal C.; Goyette A.; Galarneau A.	A discrete event simulation model of clinical and operating room efficiency outcomes of sugammadex versus neostigmine for neuromuscular block reversal in Canada	2016	Journal of Clinical and Analytical Medicine	10.1186/s12871-016-0281-3	Background: The objective of this analysis is to explore potential impact on operating room (OR) efficiency and incidence of residual neuromuscular blockade (RNMB) with use of sugammadex (Bridion™, Merck & Co., Inc., Kenilworth, NJ USA) versus neostigmine for neuromuscular block reversal in Canada. Methods: A discrete event simulation (DES) model was developed to compare ORs using either neostigm…	R.P. Insinga; Department of Predictive and Economic Modeling, Merck and Co., Inc, North Wales, PO Box 1000, UG1CD-32, 19454-1099, United States; email: ralph_insinga@merck.com	27852231	2-s2.0-84996605628	No
Hristovska A.-M.; Duch P.; Allingstrup M.; Afshari A.	Efficacy and safety of sugammadex versus neostigmine in reversing neuromuscular blockade in adults	2017	Journal of Clinical and Analytical Medicine	10.1002/14651858.CD012763	Background: Acetylcholinesterase inhibitors, such as neostigmine, have traditionally been used for reversal of non-depolarizing neuromuscular blocking agents. However, these drugs have significant limitations, such as indirect mechanisms of reversal, limited and unpredictable efficacy, and undesirable autonomic responses. Sugammadex is a selective relaxant-binding agent specifically developed for…	A.-M. Hristovska; Rigshospitalet, Copenhagen University Hospital, Juliane Marie Centre - Anaesthesia and Surgical Clinic Department 4013, Copenhagen, Blegdamsvej 9, 2100, Denmark; email: anamarijahristovska@gmail.com	28806470	2-s2.0-85027685085	No
Stourac P.; Adamus M.; Seidlova D.; Pavlik T.; Janku P.; Krikava I.; Mrozek Z.; Prochazka M.; Klucka J.; Stoudek R.; Bartikova I.; Kosinova M.; Harazim H.; Robotkova H.; Hejduk K.; Hodicka Z.; Kirchnerova M.; Francakova J.; Obare Pyszkova L.; Hlozkova J.; Sevcik P.	Low-Dose or High-Dose Rocuronium Reversed with Neostigmine or Sugammadex for Cesarean Delivery Anesthesia: A Randomized Controlled Noninferiority Trial of Time to Tracheal Intubation and Extubation	2016	Journal of Clinical and Analytical Medicine	10.1213/ANE.0000000000001197	Background: Rocuronium for cesarean delivery under general anesthesia is an alternative to succinylcholine for rapid-sequence induction of anesthesia because of the availability of sugammadex for reversal of neuromuscular blockade. However, there are no large well-controlled studies in women undergoing general anesthesia for cesarean delivery. The aim of this noninferiority trial was to determine…	P. Stourac; Department of Pediatric Anesthesiology and Intensive Care Medicine, University Hospital Brno, Faculty of Medicine, Masaryk University, Brno, Jihlavska 20, 625 00, Czech Republic; email: petr.stourac@gmail.com	26974018	2-s2.0-84961219011	No
Carron M.; Tamburini E.; Ieppariello G.; Linassi F.	Reversal of neuromuscular block with sugammadex compared with neostigmine and postoperative pulmonary complications in obese patients: meta-analysis and trial sequential analysis	2023	Journal of Clinical and Analytical Medicine	10.1016/j.bja.2023.03.003	[No abstract available]	M. Carron; Department of Medicine – DIMED, Section of Anaesthesiology and Intensive Care, University of Padova, Padova, Italy; email: michele.carron@unipd.it	37028987	2-s2.0-85153252427	No
Schepens T.; Cammu G.; Maes S.; Desmedt B.; Vos W.; Deseure K.	Functional respiratory imaging after neostigmine‐ or sugammadex‐enhanced recovery from neuromuscular blockade in the anesthetised rat: a randomised controlled pilot study; [Imagem funcional da respiração após aceleração da recuperação do bloqueio neuromuscular com neostigmina ou sugamadex em ratos anestesiados: estudo piloto controlado e randomizado]	2017	Journal of Clinical and Analytical Medicine	10.1016/j.bjan.2017.04.003	Objectives Reductions in diaphragm activity are associated with the postoperative development of atelectasis. Neostigmine reversal is also associated with increased atelectasis. We assessed the effects of neostigmine, sugammadex, and spontaneous reversal on regional lung ventilation and airway flow. Methods Six Sprague–Dawley rats were paralysed with rocuronium and mechanically ventilated until r…	G. Cammu; Onze-Lieve-Vrouw Ziekenhuis, Anesthesiology and Critical Care Medicine, Aalst, Belgium; email: guy.cammu@olvz-aalst.be	28526472	2-s2.0-85018471873	No
Hristovska A.-M.; Duch P.; Allingstrup M.; Afshari A.	The comparative efficacy and safety of sugammadex and neostigmine in reversing neuromuscular blockade in adults. A Cochrane systematic review with meta-analysis and trial sequential analysis	2018	Journal of Clinical and Analytical Medicine	10.1111/anae.14160	We compared the efficacy and safety of sugammadex and neostigmine in reversing neuromuscular blockade in adults. Our outcomes were: recovery time from second twitch to train-of-four ratio > 0.9; recovery time from post-tetanic count 1–5 to train-of-four ratio > 0.9; and risk of composite adverse and serious adverse events. We searched for randomised clinical trials irrespective of publication sta…	A.-M. Hristovska; Department of Pediatric and Obstetric Anaesthesia, Juliane Marie Centre, Copenhagen University Hospital, Copenhagen, Denmark; email: anamarijahristovska@gmail.com	29280475	2-s2.0-85039073354	No
Choi E.S.; Oh A.Y.; Koo B.W.; Hwang J.W.; Han J.W.; Seo K.S.; Ahn S.H.; Jeong W.J.	Comparison of reversal with neostigmine of low-dose rocuronium vs. reversal with sugammadex of high-dose rocuronium for a short procedure	2017	Journal of Clinical and Analytical Medicine	10.1111/anae.13894	Some short procedures require deep neuromuscular blockade, which needs to be reversed at the end of the procedure. Forty-four patients undergoing elective laryngeal micro-surgery were randomly allocated into two groups: rocuronium 0.45 mg.kg−1 with neostigmine (50 μg.kg−1 with glycopyrrolate 10 μg.kg−1) reversal (moderate block group) vs. rocuronium 0.90 mg.kg−1 with sugammadex (4 mg.kg−1) revers…	A.Y. Oh; Department of Anesthesiology and Pain Medicine, Seoul National University Bundang Hospital, Sungnam, South Korea; email: oay1@snubh.org	28493510	2-s2.0-85018891385	No
Zhang Y.-G.; Chen Y.; Zhang Y.-L.; Yi J.	Comparison of the effects of neostigmine and sugammadex on postoperative residual curarization and postoperative pulmonary complications by means of diaphragm and lung ultrasonography: a study protocol for prospective double-blind randomized controlled trial	2022	Journal of Clinical and Analytical Medicine	10.1186/s13063-022-06328-3	Background: Postoperative residual curarization (PORC) may be a potential risk factor of postoperative pulmonary complications (PPCs), and both of them will lead to adverse consequences on surgical patient recovery. The train-of-four ratio (TOFr) which is detected by acceleromyography of the adductor pollicis is thought as the gold standard for the measurement of PORC. However, diaphragm function…	J. Yi; Department of Anesthesiology, Peking Union Medical College Hospital, Beijing, 100730, China; email: easyue@163.com	35526047	2-s2.0-85129772818	No
Oh T.K.; Ji E.; Na H.-S.	The effect of neuromuscular reversal agent on postoperative pain after laparoscopic gastric cancer surgery: Comparison between the neostigmine and sugammadex	2019	Journal of Clinical and Analytical Medicine	10.1097/MD.0000000000016142	Use of sugammadex for neuromuscular block reversal is associated with fewer postoperative complications than neostigmine; however, the effects on postoperative pain outcomes are largely unknown. In this retrospective study, we investigated the relationship between neuromuscular reversal agents and postoperative pain-related outcomes following laparoscopic gastric cancer surgery.We reviewed the el…		31261539	2-s2.0-85069262199	No
Geldner G.; Niskanen M.; Laurila P.; Mizikov V.; Hübler M.; Beck G.; Rietbergen H.; Nicolayenko E.	A randomised controlled trial comparing sugammadex and neostigmine at different depths of neuromuscular blockade in patients undergoing laparoscopic surgery	2012	Journal of Clinical and Analytical Medicine	10.1111/j.1365-2044.2012.07197.x	Deep neuromuscular blockade during certain surgical procedures may improve operating conditions. Sugammadex can be used to reverse deep neuromuscular blockade without waiting for spontaneous recovery. This randomised study compared recovery times from neuromuscular blockade induced by rocuronium 0.6 mg.kg -1, using sugammadex 4 mg.kg -1 administered at 1-2 post-tetanic count (deep blockade) or ne…	G. Geldner; Department of Anaesthesiology, Academic Teaching Hospital, University of Heidelberg, Ludwigsburg, Germany; email: goetz.geldner@kliniken-lb.de	22698066	2-s2.0-84864673336	No
Aouad M.T.; Alfahel W.S.; Kaddoum R.N.; Siddik-Sayyid S.M.	Half dose sugammadex combined with neostigmine is non-inferior to full dose sugammadex for reversal of rocuronium-induced deep neuromuscular blockade: A cost-saving strategy	2017	Journal of Clinical and Analytical Medicine	10.1186/s12871-017-0348-9	Background: Sugammadex reverses the effect of rocuronium more rapidly and effectively than neostigmine, at all levels of neuromuscular blockade (NMB). However, its cost is prohibitive. The combination of half dose sugammadex with neostigmine would be non-inferior to full dose sugammadex for the reversal of deep NMB. This approach would reduce the cost of sugammadex while preserving its efficacy. …	M.T. Aouad; American University of Beirut Medical Center, Department of Anaesthesiology, Beirut, P.O. Box 11-0236, Lebanon; email: ss01@aub.edu.lb	28399799	2-s2.0-85018643021	No
Carron M.; Tessari I.; Linassi F.	Sugammadex compared with neostigmine in reducing postoperative pulmonary complications in older patients: a meta-analysis	2022	Journal of Clinical and Analytical Medicine	10.1016/j.bja.2021.12.038	[No abstract available]	M. Carron; Department of Medicine (DIMED), Section of Anaesthesiology and Intensive Care, University of Padova, Padova, Italy; email: michele.carron@unipd.it	35090724	2-s2.0-85126535071	No
Story D.A.; Parker A.; Leslie K.	Survey of attitudes towards a randomised trial about sugammadex, neostigmine and pulmonary complications	2021	Journal of Clinical and Analytical Medicine	10.1177/0310057X20978986	[No abstract available]	D.A. Story; Centre for Integrated Critical Care, The University of Melbourne, Melbourne, Australia; email: dastory@unimelb.edu.au	33939472	2-s2.0-85105743319	No
Cappellini I.; Picciafuochi F.; Ostento D.; Danti G.; De Gaudio A.R.; Adembri C.	Recovery of muscle function after deep neuromuscular block by means of diaphragm ultrasonography and adductor of pollicis acceleromyography with comparison of neostigmine vs. sugammadex as reversal drugs: Study protocol for a randomized controlled trial	2018	Journal of Clinical and Analytical Medicine	10.1186/s13063-018-2525-7	Background: The extensive use of neuromuscular blocking agents (NMBAs) during surgical procedures still leads to potential residual paralyzing effects in the postoperative period. Indeed, neuromuscular monitoring in an intra-operative setting is strongly advocated. Acetylcholinesterase inhibitors can reverse muscle block, but their short half-life may lead to residual curarization in the ward, es…	I. Cappellini; Department of Health Sciences, Section of Anesthesiology and Critical Care, University of Florence, Florence, Largo Brambilla 3, 50134, Italy; email: jacopocappellini@gmail.com	29467022	2-s2.0-85042449163	No
Neira-Somoza P.; Lopez-Lopez D.	‘Half-Dose Sugammadex After Neostigmine Versus Neostigmine as a Routine Reversal Agent: A Pilot Randomized Trial’	2022	Journal of Clinical and Analytical Medicine	10.1016/j.jopan.2022.03.004	[No abstract available]	P. Neira-Somoza; Surgical and Anesthesia Nursing Department, omplexo Hospitalario Universitario de A Coruña. As Xubias, 84. 15006. A Coruña, Spain; email: patricianeirasomoza@gmail.com	36182244	2-s2.0-85138771824	No
Boggett S.; Chahal R.; Griffiths J.; Lin J.; Wang D.; Williams Z.; Riedel B.; Bowyer A.; Royse A.; Royse C.	A randomised controlled trial comparing deep neuromuscular blockade reversed with sugammadex with moderate neuromuscular block reversed with neostigmine	2020	Journal of Clinical and Analytical Medicine	10.1111/anae.15094	Deep neuromuscular block aims to improve operative conditions during laparoscopic surgery with a lower intra-abdominal pressure. Studies are conflicting on whether meaningful improvements in quality of recovery occur beyond emergence, and whether lower intra-abdominal pressure is achieved. In this pragmatic randomised trial with 1:1 allocation, adults undergoing elective laparoscopic surgery were…	C. Royse; Department of Surgery, University of Melbourne, Australia; email: colin.royse@unimelb.edu.au	32395901	2-s2.0-85084422794	No
Wang X.; Li Y.; Huang C.; Xiong W.; Zhou Q.; Niu L.; Xiao Y.	Recovery of early postoperative muscle strength after deep neuromuscular block by means of ultrasonography with comparison of neostigmine versus sugammadex as reversal drugs: Study protocol for a randomised controlled trial	2021	Journal of Clinical and Analytical Medicine	10.1136/bmjopen-2020-043935	Introduction Despite the use of quantitative neuromuscular monitoring together with the administration of reversal drugs (neostigmine or sugammadex), the incidence of residual neuromuscular blockade defined as a train-of-four ratio (TOFr) <0.9 remains high. Even TOFr >0.9 cannot ensure adequate recovery of neuromuscular function when T1 height is not recovered completely. Thus, a mathematical cor…	Y. Xiao; First Affiliated Hospital, Sun Yat-sen University, Guangzhou, China; email: xiaoying@mail.sysu.edu.cn	33637547	2-s2.0-85101828085	No
Erbaş M.; Toman H.; Şahin H.; Kiraz H.A.; Barutcu A.; Simsek T.; Yener A.U.; Uzun M.; Altınışık U.	Comparison of effects of sugammadex and neostigmine on QTc prolongation in rabbits under general anesthesia	2014	Journal of Clinical and Analytical Medicine	10.1590/S0102-86502014001900007	PURPOSE: To compare the effects of sugammadex and neostigmine, used to antagonize the effects of rocuronium, on the QTc interval.; METHODS: This study used 10 adult New Zealand white rabbits of 2.5-3.5 kg randomly divided into two groups: sugammadex group (Group S, n:5) and neostigmine group (Group N, n:5). For general anesthesia administering 2 mg/kg iv propofol and 1 mcg/ kg iv fentanyl, 0.6 mg…	M. Erbaş; Department of Anesthesiology and Reanimation, Çanakkale Onsekiz Mart University, Çanakkale, Turkey; email: benimmesut@hotmail.com	25517494	2-s2.0-84920998458	No

## Sheet: Suppl Table 3 Web of Science
TI=(sugammadex AND neostigmine) AND TS=random*
85 results
1 July 2023, 08:17 AM
Authors	Article Title	Source Title	Abstract	Email Addresses	Journal ISO Abbreviation	DOI	Pubmed Id	UT (Unique WOS ID)	'Suppl Table 2 Scopus'?	View full text?	Outcome of full text review, using Google Translate for non-English language articles
Fahmy, NG; Hamawy, TYE; Labib, HAA	Rocuronium reversal: sugammadex versus neostigmine in asthmatic patients undergoing open cholecystectomy	AIN SHAMS JOURNAL OF ANESTHESIOLOGY	Sugammadex is a new selective relaxant binding drug that provides a rapid decrease in free rocuronium in the plasma and also at the nicotinic receptor that helps in proper awakening of patients, which is extremely helpful for minimizing postoperative respiratory complications. The aim of this study is to compare the recovery profile of sugammadex versus neostigmine in asthmatic patients undergoin…	Hamawy_tamer@yahoo.com	Ain Shams J. Anesthesiol.	10.1186/s42077-019-0048-4		WOS:000513226700001	No	Yes	No extubation data
Ekinci, O; Gulmez, DD; Subasi, FD; Ozgultekin, A; Demiroluk, O	Neostigmine versus sugammadex on post-operative recovery following bariatric surgery	NORTHERN CLINICS OF ISTANBUL	OBJECTIVE: The purpose of our study was to compare the recovery characteristics and side effects of sugammadex (SM) and neostigmine (NT) in morbidly obese patients undergoing bariatric surgery. Residual neuromuscular block is a serious condition that increases pulmonary complications after anesthesia. Although acetylcholinesterase inhibitors help reverse this block, they may be insufficient, espe…	asuozgultekin@yahoo.com	North. Clin. Istanb.	10.14744/nci.2021.94715	36276569	WOS:000864526600004	No	Yes	Extubation; Emailed authors twice, 2 wk apart, for mean SD; No Reply
Schraml, J; Kokoska, V; Broul, M; Skulec, R; Skola, J; Astapenko, D; Cerny, V	Antagonization of neuromuscular blockade by sugammadex vs. neostigmine in patients undergoing robotic-assisted urological procedures - effect on extubation time and quality of the recovery - monocentric prospective randomized study	ANESTEZIOLOGIE A INTENZIVNI MEDICINA	Objective: The aim of the study was to test the hypothesis that the use of sugammadex shortens the time to extubation compared to the use of neostigmine in patients undergoing robotically assisted urological procedures. Design: Monocentric prospective randomized study. Setting: Tertiary Care Hospital. Material and methods: Sixty adult patients undergoing robotic-assisted urological laparoscopic s…	cernyvla1960@gmail.com	Anesteziol. Intenziv. Med.			WOS:000751668600001	No	Yes	Extubation; Emailed authors twice, 2 wk apart, for mean SD; No Reply
Ghanem, MA; Nasr, M; Motawee, A; El-kenany, S	Half-dose sugammadex with neostigmine versus full-dose sugammadex for reversal of rocuronium in laparoscopic bariatric surgery	AIN SHAMS JOURNAL OF ANESTHESIOLOGY	Background: Sugammadex reverses rocuronium more effective than neostigmine during deeper neuromuscular blockade levels. Relying upon the high cost of sugammadex we hypothesized that combined neostigmine with half-dose sugammadex (1.2 mg/kg) would be as effective as the full dose (2.4 mg/kg IBW) in reversing rocuronium-induced deep neuromuscular block in obese patients. A multimodal approach would…	mohamed.abdel_latif@yahoo.com	Ain Shams J. Anesthesiol.	10.1186/s42077-020-00067-w		WOS:000547010100002	No	No
Baysal, A; Sagiroglu, G; Dogukan, M; Ozkaynak, I	Half-Dose Sugammadex After Neostigmine Versus Neostigmine as a Routine Reversal Agent: A Pilot Randomized Trial' Response	JOURNAL OF PERIANESTHESIA NURSING	dose after neostigmine a routine reversal may prevent residual neuoutcome parameter of incidence of rNMB with other clinical studies may show external validity issues. In the Letter to the Editor, the authors have a request to explain these comparisons with other clinical studies; (3) The Letter to the Editor suggested that although their primary endpoint was the incidence of a train-of-four (TOF…	draysebay@yahoo.com	J. PeriAnesthesia Nurs.		36182245	WOS:000869141700005	No	No
Chang, HC; Liu, SY; Lee, MJ; Lee, SO; Wong, CS	Sugammadex reversal of muscle relaxant blockade provided less Post-Anesthesia Care Unit adverse effects than neostigmine/glycopyrrolate	JOURNAL OF THE FORMOSAN MEDICAL ASSOCIATION	Sugammadex is a direct reversal agent of aminosteroid muscle relaxants, particularly rocuronium, with promptly and completely reverse of deep neuromuscular block (NMB), which allows better surgical conditions. Sugammadex exhibits advantages over indirect reversal agent acetylcholinesterase inhibitor neostigmine with less adverse effects. In this retrospective review, we compared the incidence of …	Cgh12293@cgh.org.tw	J. Formos. Med. Assoc.	10.1016/j.jfma.2022.04.017	35577643	WOS:000911183200031	No	No
Wang, JF; Zhao, ZZ; Jiang, ZY; Liu, HX; Deng, XM	Influence of sugammadex versus neostigmine for neuromuscular block reversal on the incidence of postoperative pulmonary complications: a meta-analysis of randomized controlled trials	PERIOPERATIVE MEDICINE	Background The influence of sugammadex for reversal of neuromuscular block (NMB) on postoperative pulmonary complications (PPCs), compared with neostigmine, remains to be determined. We performed a meta-analysis of randomized controlled trials (RCTs) to compare the incidence of PPCs between patients who received sugammadex versus neostigmine. Methods Relevant studies were obtained by searching th…	deng_x@yahoo.com	Perioperative Med	10.1186/s13741-021-00203-6	34538277	WOS:000697175600001	No	No
Cammu, G; Schepens, T; De Neve, N; Wildemeersch, D; Foubert, L; Jorens, PG	Diaphragmatic and intercostal electromyographic activity during neostigmine, sugammadex and neostigmine-sugammadex-enhanced recovery after neuromuscular blockade A randomised controlled volunteer study	EUROPEAN JOURNAL OF ANAESTHESIOLOGY	BACKGROUND Electromyographic activity of the diaphragm (EMGdi) during weaning from mechanical ventilation is increased after sugammadex compared with neostigmine. OBJECTIVE To determine the effect of neostigmine on EMGdi and surface EMG (sEMG) of the intercostal muscles during antagonism of rocuronium block with neostigmine, sugammadex and neostigmine followed by sugammadex. DESIGN Randomised, co…	guy.cammu@olvz-aalst.be	Eur. J. Anaesth.	10.1097/EJA.0000000000000543	27902641	WOS:000390218600003	Yes
Koc, F; Turan, G; Subasi, D; Ekinci, O	Comparison of Sugammadex and Neostigmine in Short Term Surgery	JOURNAL OF CLINICAL AND ANALYTICAL MEDICINE	Aim: This study compared the efficacy and cost effectivines of sugammadex and neostigmine for reversal of neuromuscular blockade induced by rocuronium for short term elective surgery. Material and Method: After written informed consent, 33 patients aged 18-65, ASA I-III, who were undergoing short term surgery (<90 min) were randomly selected and divided into two groups (Group Sugamadex, n=16; gro…	gturanmd@yahoo.com	J. Clin. Anal. Med.	10.4328/JCAM.1694		WOS:000376563400024	Yes
Baysal, A; Sagiroglu, G; Dogukan, M; Ozkaynak, I	Half-Dose Sugammadex After Neostigmine Versus Neostigmine as a Routine Reversal Agent: A Pilot Randomized Trial	JOURNAL OF PERIANESTHESIA NURSING	Purpose: The use of sugammadex at a lower dose after a routine reversal dose of neostigmine may prevent residual neuromuscular blockade (rNMB). Our goal was to investigate the effects of the use of half-dose sugammadex for reversing rNMB after administration of neostigmine, and compare these effects to a routine full-dose of neostigmine. Design: Prospective, single-blinded, randomized trial. Meth…	draysebay@yahoo.com	J. PeriAnesthesia Nurs.	10.1016/j.jopan.2021.09.009	35153119	WOS:000836547900011	Yes
Kara, T; Ozbagriacik, O; Turk, HS; Isil, CT; Gokuc, O; Unsal, O; Seyhan, E; Oba, S	Sugammadex versus neostigmine in pediatric patients: a prospective randomized study	REVISTA BRASILEIRA DE ANESTESIOLOGIA	Background and objectives: Acetylcholinesterase inhibitors may cause postoperative residual curarization when they are used for reversal of neuromuscular blockade. Sugammadex reverses neuromuscular blockade by chemical encapsulation and is not associated with the side effects that may occur with the use of anticholinesterase agents. Because of increased outpatient surgical procedures postoperativ…	cananonaldi@yahoo.com	Rev. Bras. Anestesiol.	10.1016/j.bjan.2014.03.001	25437696	WOS:000345357700005	Yes
Neira-Somoza, P; Lopez-Lopez, D	Half-Dose Sugammadex After Neostigmine Versus Neostigmine as a Routine Reversal Agent: A Pilot Randomized Trial	JOURNAL OF PERIANESTHESIA NURSING		patricianeirasomoza@gmail.com	J. PeriAnesthesia Nurs.	10.1016/j.jopan.2022.03.004	36182244	WOS:000869141700004	Yes
Ozciftci, S; Sahiner, Y; Sahiner, IT	Effects of sugammadex and neostigmine on mucociliary clearance in general anesthesia	EUROPEAN REVIEW FOR MEDICAL AND PHARMACOLOGICAL SCIENCES	OBJECTIVE: The aim of this study was to evaluate the effects of sugammadex and neostigmine used in general anesthesia on postoperative mucociliary clearance. PATIENTS AND METHODS: This prospective. randomized and double-blind study was performed on 60 non-smokers with ASA I-III underwent inguinal hernia repair under general anesthesia. Mucociliary clearance was assessed by nasal saccharine transi…	serhatozciftci@gmail.com	Eur. Rev. Med. Pharmacol. Sci.		35776029	WOS:000821677800018	Yes
Tsai, YH; Chen, CY; Wong, HF; Chou, AH	Comparison of neostigmine and sugammadex for hemodynamic parameters in neurointerventional anesthesia	FRONTIERS IN NEUROLOGY	IntroductionHemodynamic stability is important during neurointerventional procedures. However, ICP or blood pressure may increase due to endotracheal extubation. The aim of this study was to compare the hemodynamic effects of sugammadex and neostigmine with atropine in neurointerventional procedures during emergence from anesthesia. MethodsPatients undergoing neurointerventional procedures were a…	f5455@cgmh.org.tw	Front. Neurol.	10.3389/fneur.2023.1045847	37139057	WOS:000977806400001	Yes
Hakimoglu, S; Tuzcu, K; Davarci, I; Karcioglu, M; Tuzcu, EA; Hanci, V; Aydin, S; Kahraman, H; Elbeyli, A; Turhanoglu, S	Comparison of sugammadex and neostigmine-atropine on intraocular pressure and postoperative effects	KAOHSIUNG JOURNAL OF MEDICAL SCIENCES	During surgery, changes in intraocular pressure (IOP) can be observed resulting from several factors, such as airway manipulations and drugs used. We aimed to investigate the effects of sugammadex and neostigmine on IOP, hemodynamic parameters, and complications after extubation. Our study comprised 60 patients, aged 18-65 years, with a risk status of the American Society of Anesthesiologists I-I…	sedathakimoglu@gmail.com	Kaohsiung J. Med. Sci.	10.1016/j.kjms.2016.01.009	26944326	WOS:000371329100004	Yes
Ghoneim, AA; El Beltagy, MA	Comparative study between sugammadex and neostigmine in neurosurgical anesthesia in pediatric patients	SAUDI JOURNAL OF ANAESTHESIA	Background: Postoperative recurarization remains a risk following the use of the conventional neuromuscular blocking agents. In addition, none of the commonly used reversal agents, such as neostigmine or edrophonium are capable of reliably reversing profound blockade. The present comparative and randomized study investigated the use of sugammadex for reversing profound neuromuscular blockade (NMB…	ghoneim.ayman@yahoo.ca	Saudi J. Anaesth.	10.4103/1658-354X.154696	26240540	WOS:000219154900003	Yes
Deana, C; Barbariol, F; D'Inca, S; Pompei, L; Della Rocca, GD	SUGAMMADEX versus neostigmine after ROCURONIUM continuous infusion in patients undergoing liver transplantation	BMC ANESTHESIOLOGY	Background Rapid neuromuscular block reversal at the end of major abdominal surgery is recommended to avoid any postoperative residual block. To date, no study has evaluated sugammadex performance after rocuronium administration in patients undergoing liver transplantation. This is a randomized controlled trial with the primary objective of assessing the neuromuscular transmission recovery time o…	deana.cristian@gmail.com	BMC Anesthesiol.	10.1186/s12871-020-00986-z	32213163	WOS:000522224300002	Yes
Abad-Gurumeta, A; Ripolles-Melchor, J; Casans-Frances, R; Espinosa, A; Martinez-Hurtado, E; Fernandez-Perez, C; Ramirez, JM; Lopez-Timoneda, F; Calvo-Vecino, JM	A systematic review of sugammadex vs neostigmine for reversal of neuromuscular blockade	ANAESTHESIA	We reviewed systematically sugammadex vs neostigmine for reversing neuromuscular blockade. We included 17 randomised controlled trials with 1553 participants. Sugammadex reduced all signs of residual postoperative paralysis, relative risk (95% CI) 0.46 (0.29-0.71), p=0.0004 and minor respiratory events, relative risk (95% CI) 0.51 (0.32-0.80), p=0.0034. There was no difference in critical respira…	alfredoabadgurumeta@gmail.com	Anaesthesia	10.1111/anae.13277	26558858	WOS:000364853600015	Yes
Cheong, SH; Ki, S; Lee, J; Lee, JH; Kim, MH; Hur, D; Cho, K; Lim, SH; Lee, KM; Kim, YJ; Lee, W	The combination of sugammadex and neostigmine can reduce the dosage of sugammadex during recovery from the moderate neuromuscular blockade	KOREAN JOURNAL OF ANESTHESIOLOGY	Background: Sugammadex is a novel neuromuscular reversal agent, but its associated hypersensitivity reaction and high cost have been obstacles to its widespread use. In the interest of reducing the necessary dosage of sugammadex, the reversal time of the combined use of sugammadex and neostigmine from moderate neuromuscular blockade were investigated. Methods: The patients enrolled ranged in age …	2wonjin@hanmail.net	Korean J. Anesthesiol.	10.4097/kjae.2015.68.6.547	26634077	WOS:000420620100005	Yes
Yagan, O; Tas, N; Mutlu, T; Hanci, V	Comparison of the effects of sugammadex and neostigmine on postoperative nausea and vomiting	REVISTA BRASILEIRA DE ANESTESIOLOGIA	Background and objectives: The aim of our study is to compare the effects of sugammadex and neostigmine, used for neuromuscular blockage antagonism, on postoperative nausea and vomiting (PONV). Methods: Our study was completed with 98 ASA I-II risk patients undergoing endotracheal intubation under general anesthesia. At the end of the surgery patients were randomly allocated into two groups given…	ozguryagan@hotmail.com	Rev. Bras. Anestesiol.	10.1016/j.bjan.2015.08.004	28236862	WOS:000397558100005	Yes
Schaller, SJ; Fink, H; Ulm, K; Blobner, M	Sugammadex and Neostigmine Dose-finding Study for Reversal of Shallow Residual Neuromuscular Block	ANESTHESIOLOGY	Introduction: Sugammadex effectively and rapidly reverses deep to moderate rocuronium-induced neuromuscular block. However, the required dose of sugammadex for smaller degrees of residual block is unknown. Therefore we investigated the efficacy of sugammadex and neostigmine at a train-of-four (TOF) ratio of 0.5. Methods: After ethics committee (Munich, Germany) approval and written informed conse…	blobner@lrz.tu-muenchen.de	Anesthesiology	10.1097/ALN.0b013e3181f4182a	20885293	WOS:000283671300011	Yes
Zhao, DZ; Fang, JY; Xiong, W; Lin, J; Chen, WM; Wu, CJ	Effects of Sugammadex versus Neostigmine on Intraoperative Coagulation Profiles in Patients with Thyroidectomy	DRUG DESIGN DEVELOPMENT AND THERAPY	Background: Sugammadex has been a revolutionary reversal of neuromuscular blockade. It is known to be highly efficient. However, a change in the coagulation profile is one of the most dangerous potential complications which is a concern for both surgeon and anesthetist. Bleeding may cause hypovolemic shock, hematoma, and so on. To investigate the effects of sugammadex on coagulation profiles in p…	fangjy@mail.sysu.edu.cn	Drug Des. Dev. Ther.	10.2147/DDDT.S286803	33658764	WOS:000625288400001	Yes
Hristovska, AM; Duch, P; Allingstrup, M; Afshari, A	Efficacy and safety of sugammadex versus neostigmine in reversing neuromuscular blockade in adults	COCHRANE DATABASE OF SYSTEMATIC REVIEWS	Background Acetylcholinesterase inhibitors, such as neostigmine, have traditionally been used for reversal of non-depolarizing neuromuscular blocking agents. However, these drugs have significant limitations, such as indirect mechanisms of reversal, limited and unpredictable efficacy, and undesirable autonomic responses. Sugammadex is a selective relaxant-binding agent specifically developed for …	anamarijahristovska@gmail.com	Cochrane Database Syst Rev.	10.1002/14651858.CD012763	28806470	WOS:000408828100027	Yes
Story, DA; Parker, A; Leslie, K	Survey of attitudes towards a randomised trial about sugammadex, neostigmine and pulmonary complications	ANAESTHESIA AND INTENSIVE CARE		dastory@unimelb.edu.au	Anaesth. Intensive Care	10.1177/0310057X20978986	33939472	WOS:000667789800001	Yes
Woo, T; Kim, KS; Shim, YH; Kim, MK; Yoon, SM; Lim, YJ; Yang, HS; Phiri, P; Chon, JY	Sugammadex versus neostigmine reversal of moderate rocuronium-induced neuromuscular blockade in Korean patients	KOREAN JOURNAL OF ANESTHESIOLOGY	Background: Rapid and complete reversal of neuromuscular blockade (NMB) is desirable at the end of surgery. Sugammadex reverses rocuronium-induced NMB by encapsulation. It is well tolerated in Caucasian patients, providing rapid reversal of moderate (reappearance of T-2) rocuronium-induced NMB. We investigated the efficacy and safety of sugammadex versus neostigmine in Korean patients. Methods: T…	tiffany.woo@merck.com	Korean J. Anesthesiol.	10.4097/kjae.2013.65.6.501	24427455	WOS:000420594800004	Yes
Abola, RE; Romeiser, J; Rizwan, S; Lung, B; Gupta, R; Bennett-Guerrero, E	A randomized-controlled trial of sugammadex versus neostigmine: impact on early postoperative strength	CANADIAN JOURNAL OF ANESTHESIA-JOURNAL CANADIEN D ANESTHESIE	Background Residual neuromuscular blockade after surgery is associated with airway obstruction, hypoxia, and respiratory complications. Compared with neostigmine, sugammadex reverses neuromuscular blockade to a train-of-four ratio > 0.9 more rapidly. It is unknown, however, whether the superior reversal profile of sugammadex improves clinically relevant measures of strength in the early postopera…	Ramon.abola@stonybrookmedicine.edu	Can. J. Anesth.	10.1007/s12630-020-01695-4	32405975	WOS:000532626300001	Yes
Lemmens, HJM; El-Orbany, MI; Berry, J; Ben Morte, J; Martin, G	Reversal of profound vecuronium-induced neuromuscular block under sevoflurane anesthesia: sugammadex versus neostigmine	BMC ANESTHESIOLOGY	Background: Acetylcholinesterase inhibitors cannot rapidly reverse profound neuromuscular block. Sugammadex, a selective relaxant binding agent, reverses the effects of rocuronium and vecuronium by encapsulation. This study assessed the efficacy of sugammadex compared with neostigmine in reversal of profound vecuronium-induced neuromuscular block under sevoflurane anesthesia. Methods: Patients ag…	hlemmens@stanford.edu	BMC Anesthesiol.	10.1186/1471-2253-10-15	20809967	WOS:000208636500015	Yes
Guzelce, D; Kendigelen, P; Tutuncu, AC; Kaya, G; Altintas, F	Comparison of Sugammadex and Neostigmine in Terms of Time to Extubation in Pediatrics	HASEKI TIP BULTENI-MEDICAL BULLETIN OF HASEKI	Aim: Sugammadex is a cyclodextrin compound which provides complete recovery of residual neuromuscular blockade. In this study, we compared sugammadex and neostigmine in terms of time to achieve a train-of-four (TOF) ratio of 0.9 and extubation time (TE). Methods: Thirty-seven patients, without lung disease and neuromuscular disease undergoing lower urinary tract surgery and inguinal hernia, were …	actutuncu@gmail.com	Haseki Tip Bul.	10.4274/haseki.3091		WOS:000391200000003	Yes
Leslie, K; Chan, MTV; Darvall, JN; De Silva, AP; Braat, S; Devlin, NJ; Peyton, PJ; Radnor, J; Lam, CKM; Sidiropoulos, S; Story, DA	Sugammadex, neostigmine and postoperative pulmonary complications: an international randomised feasibility and pilot trial	PILOT AND FEASIBILITY STUDIES	Background: Sugammadex reduces residual neuromuscular blockade after anaesthesia, potentially preventing postoperative pulmonary complications. However, definitive evidence is lacking. We therefore conducted a feasibility and pilot trial for a large randomised controlled trial of sugammadex, neostigmine, and postoperative pulmonary complications. Methods: Patients aged >= 40 years having elective…	kate.leslie@mh.org.au	Pilot Feasibility Stud.	10.1186/s40814-021-00942-9	34753515	WOS:000716437100001	Yes
Wu, XM; Oerding, H; Liu, J; Vanacker, B; Yao, SL; Dahl, V; Xiong, LZ; Claudius, C; Yue, Y; Huang, YG; Abels, E; Rietbergen, H; Woo, T	Rocuronium blockade reversal with sugammadex vs. neostigmine: randomized study in Chinese and Caucasian subjects	BMC ANESTHESIOLOGY	Background: This study compared efficacy and safety of the selective relaxant binding agent sugammadex (2 mg/kg) with neostigmine (50 mu g/kg) for neuromuscular blockade (NMB) reversal in Chinese and Caucasian subjects. Methods: This was a randomized, active-controlled, multicenter, safety-assessor-blinded study (NCT00825812) in American Society of Anesthesiologists Class 1-3 subjects undergoing …	xmwu2784@hotmail.com	BMC Anesthesiol.	10.1186/1471-2253-14-53	25187755	WOS:000341318000001	Yes
Mat, NISN; Yeoh, CN; Maaya, M; Zain, JM; Ooi, JSM	Effects of Sugammadex and Neostigmine on Post-operative Nausea and Vomiting in ENT Surgery	FRONTIERS IN MEDICINE	We aim to compare the effects of sugammadex on postoperative nausea and vomiting (PONV) with those of neostigmine-atropine mixture. A total of 136 American Society of Anesthesiology (ASA) I or II patients, aged 18 to 65 years who underwent ear, nose, and throat (ENT) surgery under general anesthesia, were recruited in this prospective, randomized, double-blind study to receive either sugammadex 2…	ychihnie@gmail.com	Front. Med.	10.3389/fmed.2022.905131	35669920	WOS:000805988700001	Yes
Aho, AJ; Kamata, K; Yli-Hankala, A; Lyytikainen, LP; Kulkas, A; Jantti, V	Elevated BIS and Entropy values after sugammadex or neostigmine: an electroencephalographic or electromyographic phenomenon?	ACTA ANAESTHESIOLOGICA SCANDINAVICA	Background: Sugammadex is designed to antagonize neuromuscular blockade (NMB) induced by rocuronium or vecuronium. In clinical practice, we have noticed a rise in the numerical values of bispectral index (BIS) and Entropy, two electroencephalogram (EEG) -based depth of anesthesia monitors, during the reversal of the NMB with sugammadex. The aim of this prospective, randomized, double-blind studyw…	antti.j.aho@uta.fi	Acta Anaesthesiol. Scand.	10.1111/j.1399-6576.2011.02647.x	22289106	WOS:000301334500009	Yes
Alsaeed, A; Bamehriz, F; Eldin, S; Alzahrani, T; Alharbi, A; Eldawlatly, A	Sugammadex versus two doses of neostigmine for reversal of rocuronium in gastric sleeve surgery	SAUDI JOURNAL OF ANAESTHESIA	Background and Aim: The aim of this prospective randomized trial is to compare the quality of reversal of rocuronium with either sugammadex (SUG) versus 2.5 mg or 5 mg neostigmine (NEO). Patients and Methods: A total of 110 patients with body mass index >40 underwent elective gastric sleeve surgery were enrolled in this study. Exclusion criteria included patients with co-existing muscular and car…	abdrubo@yahoo.com	Saudi J. Anaesth.	10.4103/sja.SJA_113_17	28757832	WOS:000404816800010	Yes
Kizilay, D; Dal, D; Saracoglu, KT; Eti, Z; Gogus, FY	Comparison of neostigmine and sugammadex for hemodynamic parameters in cardiac patients undergoing noncardiac surgery	JOURNAL OF CLINICAL ANESTHESIA	Study Objective: The aim of this study is to compare the hemodynamic effects of neostigmine-atropine combination and sugammadex in patients with cardiac problems undergoing noncardiac surgery. Design: Prospective randomized study. Setting: In the operating room. Patients: Ninety patients with a class 2 or 3 cardiovascular disease according to the New York Heart Association classification and aged…	denizkizilay@yahoo.com	J. Clin. Anesth.	10.1016/j.jclinane.2015.08.002	26796612	WOS:000369194300008	Yes
Sen, A; Erdivanli, B; Tomak, Y; Pergel, A	Reversal of neuromuscular blockade with sugammadex or neostigmine/atropine: Effect on postoperative gastrointestinal motility	JOURNAL OF CLINICAL ANESTHESIA	Study objective: To compare sugammadex with conventional reversal of neuromuscular block in terms of postoperative gastrointestinal motility. Design: Double blinded, randomized, controlled clinical trial. Setting: Operating room, postoperative recovery area. Patients: Seventy-two patients with ASA physical status I or II, scheduled for total thyroid surgery were studied. Interventions: When 4 twi…	berdivanli@gmail.com	J. Clin. Anesth.	10.1016/j.jclinane.2016.03.010	27290978	WOS:000378365600046	Yes
Batistaki, C; Riga, M; Zafeiropoulou, F; Lyrakos, G; Kostopanagiotou, G; Matsota, P	Effect of sugammadex versus neostigmine/atropine combination on postoperative cognitive dysfunction after elective surgery	ANAESTHESIA AND INTENSIVE CARE	This study aimed to assess the effects of sugammadex and neostigmine/atropine on postoperative cognitive dysfunction (POCD) in adult patients after elective surgery. A randomised, double-blind controlled trial was carried out on 160 American Society of Anesthesiologists physical status I to III patients who were >40 years of age. The Mini Mental State Evaluation, clock-drawing test and the Isaacs…	chrysabatistaki@yahoo.gr	Anaesth. Intensive Care	10.1177/0310057X1704500508	28911287	WOS:000411851500008	Yes
Unal, DY; Baran, I; Mutlu, M; Ural, G; Akkaya, T; Ozlu, O	Comparison of Sugammadex versus Neostigmine Costs and Respiratory Complications in Patients with Obstructive Sleep Apnoea	TURKISH JOURNAL OF ANAESTHESIOLOGY AND REANIMATION	Objective: To compare sugammadex and neostigmine regarding the efficacy in reversing rocuronium-induced neuromuscular block, the incidence of post-operative respiratory complications and costs in patients undergoing surgery for the treatment of obstructive sleep apnoea (OSA). Methods: After obtaining ethical approval and patient consent, 74 patients in ASA physical status I or II were randomised …	dilek.yazicioglu@hotmail.com	Turk. J. Anaesthesiol. Reanim.	10.5152/TJAR.2015.35682	27366535	WOS:000370844300004	Yes
Ammar, AS; Mahmoud, KM; Kasemy, ZA	A comparison of sugammadex and neostigmine for reversal of rocuronium-induced neuromuscular blockade in children	ACTA ANAESTHESIOLOGICA SCANDINAVICA	BackgroundSugammadex is designed to be a reversal agent for steroidal muscle relaxants. The current trial was aimed to compare between sugammadex and neostigmine concerning the recovery time from neuromuscular blockade. We hypothesised that sugammadex might have shorter recovery time than neostigmine. MethodsSixty paediatric patients aged 2-10 years scheduled for lower abdominal surgeries were ra…	mahmoudk16@yahoo.com	Acta Anaesthesiol. Scand.	10.1111/aas.12868	28185260	WOS:000395382600005	Yes
Dahaba, AA; Bornemann, H; Hopfgartner, E; Ohran, M; Kocher, K; Liebmann, M; Wilfinger, G; Metzler, H	Effect of sugammadex or neostigmine neuromuscular block reversal on bispectral index monitoring of propofol/remifentanil anaesthesia	BRITISH JOURNAL OF ANAESTHESIA	Sugammadex is a modified -cyclodextrin with a novel mechanism of action for reversing the steroidal neuromuscular blocking agent rocuronium. Bispectral index (BIS) is an EEG-derived measure which can be sensitive to frontal electromyographic (EMG) artifacts. We compared BIS values before and after sugammadex or neostigmine neuromuscular block (NMB) reversal in patients with or without high EMG ac…	ashraf.dahaba@medunigraz.at	Br. J. Anaesth.	10.1093/bja/aer495	22315331	WOS:000302016600007	Yes
Erbas, M; Toman, H; Sahin, H; Kiraz, HA; Barutcu, A; Simsek, T; Yener, AU; Uzun, M; Altinisik, U	Comparison of effects of sugammadex and neostigmine on QT(c) prolongation in rabbits under general anesthesia	ACTA CIRURGICA BRASILEIRA	PURPOSE: To compare the effects of sugammadex and neostigmine, used to antagonize the effects of rocuronium, on the QT(c) interval. METHODS: This study used 10 adult New Zealand white rabbits of 2.5-3.5 kg randomly divided into two groups: sugammadex group (Group S, n: 5) and neostigmine group (Group N, n: 5). For general anesthesia administering 2 mg/kg iv propofol and 1 mcg/kg iv fentanyl, 0.6 …	benimmesut@hotmail.com	Acta Cir. Bras.	10.1590/S0102-86502014001900007	25517494	WOS:000346474400007	Yes
Aouad, MT; Alfahel, WS; Kaddoum, RN; Siddik-Sayyid, SM	Half dose sugammadex combined with neostigmine is non-inferior to full dose sugammadex for reversal of rocuronium-induced deep neuromuscular blockade: a cost-saving strategy	BMC ANESTHESIOLOGY	Background: Sugammadex reverses the effect of rocuronium more rapidly and effectively than neostigmine, at all levels of neuromuscular blockade (NMB). However, its cost is prohibitive. The combination of half dose sugammadex with neostigmine would be non-inferior to full dose sugammadex for the reversal of deep NMB. This approach would reduce the cost of sugammadex while preserving its efficacy. …	ss01@aub.edu.lb	BMC Anesthesiol.	10.1186/s12871-017-0348-9	28399799	WOS:000398734000001	Yes
Paton, F; Paulden, M; Chambers, D; Heirs, M; Duffy, S; Hunter, JM; Sculpher, M; Woolacott, N	Sugammadex compared with neostigmine/glycopyrrolate for routine reversal of neuromuscular block: a systematic review and economic evaluation	BRITISH JOURNAL OF ANAESTHESIA	The cost-effectiveness of sugammadex for the routine reversal of muscle relaxation produced by rocuronium or vecuronium in UK practice is uncertain. We performed a systematic review of randomized controlled trials of sugammadex compared with neostigmine/glycopyrrolate and an economic assessment of sugammadex for the reversal of moderate or profound neuromuscular block (NMB) produced by rocuronium…	fcwp500@york.ac.uk	Br. J. Anaesth.	10.1093/bja/aeq269	20935005	WOS:000283119200002	Yes
Khuenl-Brady, KS; Wattwil, M; Vanacker, BF; Lora-Tamayo, JI; Rietbergen, H; Alvarez-Gomez, JA	Sugammadex Provides Faster Reversal of Vecuronium-Induced Neuromuscular Blockade Compared with Neostigmine: A Multicenter, Randomized, Controlled Trial	ANESTHESIA AND ANALGESIA	BACKGROUND: Sugammadex, a specifically designed gamma-cyclodextrin, is a selective relaxant binding drug that rapidly reverses rocuronium-induced and, to a lesser extent, vecuronium-induced neuromuscular blockade. In this study, we compared the efficacy of sugammadex and neostigmine for the reversal of vecuronium-induced neuromuscular blockade in patients scheduled for elective surgery. METHODS: …	karin.khuenl-brady@i-med.ac.at	Anesth. Analg.	10.1213/ane.0b013e3181ac53c3	19713265	WOS:000273193700012	Yes
Amorim, P; Lagarto, F; Gomes, B; Esteves, S; Bismarck, J; Rodrigues, N; Nogueira, M	Neostigmine vs. sugammadex: observational cohort study comparing the quality of recovery using the Postoperative Quality Recovery Scale	ACTA ANAESTHESIOLOGICA SCANDINAVICA	BackgroundQuality of postoperative recovery is an important outcome after surgery. An observational cohort study was designed to assess the quality of postoperative recovery using the Portuguese version of the Postoperative Quality Recovery Scale (PQRS) in patients treated with neostigmine vs. sugammadex as neuromuscular blocking reversal agents. MethodsA convenience sample of 101 adult patients …	pamorim@vianw.pt	Acta Anaesthesiol. Scand.	10.1111/aas.12389	25179550	WOS:000343001400007	Yes
Yu, YL; Wang, HJ; Bao, QQ; Zhang, T; Chen, BN; Ding, JF	Sugammadex Versus Neostigmine for Neuromuscular Block Reversal and Postoperative Pulmonary Complications in Patients Undergoing Resection of Lung Cancer	JOURNAL OF CARDIOTHORACIC AND VASCULAR ANESTHESIA	Objectives: This study aimed to compare the effect of sugammadex and neostigmine on neuromuscular block reversal and the incidence of post-operative pulmonary complications in patients undergoing lung cancer resection. Design: A double-blind, randomized, prospective study. Setting: A single major urban teaching and university hospital. Participants: One hundred adult patients underwent elective r…	dingjinfeng2021@163.com	J. Cardiothorac. Vasc. Anesth.	10.1053/j.jvca.2022.03.033	35662514	WOS:000863663200025	Yes
Boggett, S; Chahal, R; Griffiths, J; Lin, J; Wang, D; Williams, Z; Riedel, B; Bowyer, A; Royse, A; Royse, C	A randomised controlled trial comparing deep neuromuscular blockade reversed with sugammadex with moderate neuromuscular block reversed with neostigmine	ANAESTHESIA	Deep neuromuscular block aims to improve operative conditions during laparoscopic surgery with a lower intra-abdominal pressure. Studies are conflicting on whether meaningful improvements in quality of recovery occur beyond emergence, and whether lower intra-abdominal pressure is achieved. In this pragmatic randomised trial with 1:1 allocation, adults undergoing elective laparoscopic surgery were…	colin.royse@unimelb.edu.au	Anaesthesia	10.1111/anae.15094	32395901	WOS:000531632300001	Yes
Flockton, EA; Mastronardi, P; Hunter, JM; Gomar, C; Mirakhur, RK; Aguilera, L; Giunta, FG; Meistelman, C; Prins, ME	Reversal of rocuronium-induced neuromuscular block with sugammadex is faster than reversal of cisatracurium-induced block with neostigmine	BRITISH JOURNAL OF ANAESTHESIA	Background. Reversal of the residual effect of rocuronium or cisatracurium by neostigmine may be slow and associated with side-effects. This randomized, safety-assessor-blinded study compared the efficacy of sugammadex, a selective relaxant binding agent for reversal of rocuronium-induced neuromuscular block, with that of neostigmine for reversal of cisatracurium-induced neuromuscular block. The …	lizzy@lizzyflockton.fsnet.co.uk	Br. J. Anaesth.	10.1093/bja/aen037	18385265	WOS:000254955000007	Yes
Hurford, WE; Eckman, MH; Welge, JA	Data and meta-analysis for choosing sugammadex or neostigmine for routine reversal of rocuronium block in adult patients	DATA IN BRIEF	This meta-analysis was conducted to define clinical efficacy and side effects (bradycardia and post-operative nausea and vomiting [PONV]) in trials comparing sugammadex with neostigmine or placebo for reversal of rocuronium-induced neuromuscular blockade in adult patients. A search of PubMed, Google Scholar, and Cochrane Library electronic databases identified 111 clinical trials for potential in…	william.hurford@uc.edu	Data Brief	10.1016/j.dib.2020.106241	32944599	WOS:000583229100202	Yes
Gaszynski, T; Szewczyk, T; Gaszynski, W	Randomized comparison of sugammadex and neostigmine for reversal of rocuronium-induced muscle relaxation in morbidly obese undergoing general anaesthesia	BRITISH JOURNAL OF ANAESTHESIA	Background. Complete and fast recovery of neuromuscular function is very important in morbidly obese patients because of the possible influence of postoperative residual curarization (PORC) on respiratory function in the postoperative period. Recent reports underline incidences of the residual influence of neuromuscular blocking agents. Methods. Seventy morbidly obese (BMI >40 kg m(-2)) patients …	tomgaszyn@poczta.onet.pl	Br. J. Anaesth.	10.1093/bja/aer330	22012861	WOS:000299414800010	Yes
Farag, E; Rivas, E; Bravo, M; Hussain, S; Argalious, M; Khanna, S; Seif, J; Pu, X; Mao, GM; Bain, M; Elgabaly, M; Esa, WAS; Sessler, DI	Sugammadex Versus Neostigmine for Reversal of Rocuronium Neuromuscular Block in Patients Having Catheter-Based Neurointerventional Procedures: A Randomized Trial	ANESTHESIA AND ANALGESIA	BACKGROUND: Catheter-based endovascular neurointerventions require deep neuromuscular blocks during the procedure and rapid subsequent recovery of strength to facilitate neurological evaluation. We tested the primary hypothesis that sugammadex reverses deep neuromuscular blocks faster than neostigmine reverses moderate neuromuscular blocks. METHODS: Patients having catheter-based cerebral neuroin…	ds@or.org	Anesth. Analg.	10.1213/ANE.0000000000005533	34032663	WOS:000651189900043	Yes
Han, J; Oh, AY; Jeon, YT; Koo, BW; Kim, BY; Kim, D; Hwang, I	Quality of Recovery after Laparoscopic Cholecystectomy Following Neuromuscular Blockade Reversal with Neostigmine or Sugammadex: A Prospective, Randomized, Controlled Trial	JOURNAL OF CLINICAL MEDICINE	The risk of neuromuscular blockade is certainly minimized by sugammadex in combination with monitoring. However, the effect of sugammadex-aided recovery on patients' satisfaction is unclear. This study compared the Quality of Recovery (QoR)-15 score, which is a patient-reported outcome, in patients undergoing laparoscopic cholecystectomy. Eighty patients were randomly assigned to the neostigmine …	hanjiwon@snubh.org; ohahyoung@hanmail.net; ytjeon@snubh.org; tendong2@gmail.com; to123215@gmail.com; flamethr@gmail.com; Insung@snubh.org	J. Clin. Med.	10.3390/jcm10050938	33804329	WOS:000628294000001	Yes
Schepens, T; Janssens, K; Maes, S; Wildemeersch, D; Vellinga, J; Jorens, PG; Saldien, V	Respiratory muscle activity after spontaneous, neostigmine- or sugammadex-enhanced recovery of neuromuscular blockade: a double blind prospective randomized controlled trial	BMC ANESTHESIOLOGY	Background The use of neostigmine after neuromuscular blockade (NMB) has been associated with postoperative respiratory complications. In previous studies, we found lower diaphragmatic activity after neostigmine reversal of NMB, compared to sugammadex. It is still unclear whether the adequate use of neostigmine guarantees normal respiratory muscle function after NMB. In this study, we wanted to a…	tom.schepens@uza.be	BMC Anesthesiol.	10.1186/s12871-019-0863-y	31629404	WOS:000490976800001	Yes
Yamashita, Y; Takasusuki, T; Kimura, Y; Komatsuzaki, M; Yamaguchi, S	Effects of Neostigmine and Sugammadex for Reversal of Neuromuscular Blockade on QT Dispersion Under Propofol Anesthesia: A Randomized Controlled Trial	CARDIOLOGY AND THERAPY	IntroductionReversal of non-depolarizing neuromuscular blocking agent neostigmine is associated with QT prolongation under general anesthesia. To clarify the effects of neostigmine and sugammadex on hemodynamic status, the QT interval and QT dispersion after reversal of neuromuscular blockade were evaluated with a 12-lead electrocardiogram. To exclude QT prolongation due to sevoflurane, the prese…	takasusu@dokkyomed.ac.jp	Cardiol. Ther.	10.1007/s40119-018-0119-9	30218410	WOS:000451064400003	Yes
Blobner, M; Eriksson, LI; Scholz, J; Motsch, J; Della Rocca, G; Prins, ME	Reversal of rocuronium-induced neuromuscular blockade with sugammadex compared with neostigmine during sevoflurane anaesthesia: results of a randomised, controlled trial	EUROPEAN JOURNAL OF ANAESTHESIOLOGY	Background and objective Sugammadex, a modified gamma-cyclodextrin, is a selective relaxant-binding agent designed to reverse the effects of the steroidal neuromuscular blocking agents rocuronium or vecuronium. This study compared the efficacy of sugammadex and neostigmine for reversal of neuromuscular blockade induced by rocuronium for facilitating elective surgery. Methods This randomised, mult…	Blobner@lrz.tum.de	Eur. J. Anaesth.	10.1097/EJA.0b013e32833d56b7	20683334	WOS:000281617400005	Yes
Geldner, G; Niskanen, M; Laurila, P; Mizikov, V; Hubler, M; Beck, G; Rietbergen, H; Nicolayenko, E	A randomised controlled trial comparing sugammadex and neostigmine at different depths of neuromuscular blockade in patients undergoing laparoscopic surgery	ANAESTHESIA	Deep neuromuscular blockade during certain surgical procedures may improve operating conditions. Sugammadex can be used to reverse deep neuromuscular blockade without waiting for spontaneous recovery. This randomised study compared recovery times from neuromuscular blockade induced by rocuronium 0.6 mg.kg-1, using sugammadex 4 mg.kg-1 administered at 12 post-tetanic count (deep blockade) or neost…	goetz.geldner@kliniken-lb.de	Anaesthesia	10.1111/j.1365-2044.2012.07197.x	22698066	WOS:000307055100010	Yes
Paech, MJ; Kaye, R; Baber, C; Nathan, EA	Recovery characteristics of patients receiving either sugammadex or neostigmine and glycopyrrolate for reversal of neuromuscular block: a randomised controlled trial	ANAESTHESIA	Sugammadex more rapidly and reliably reverses rocuronium-induced neuromuscular block compared with neostigmine, but it is not known if subsequent patient outcomes, including nausea, vomiting and other aspects of recovery are modified. In this study, we compared the recovery characteristics of sugammadex and neostigmine/glycopyrrolate following reversal of neuromuscular block. This was a single-ce…	michael.paech@health.wa.gov.au	Anaesthesia	10.1111/anae.14174	29214645	WOS:000429176400010	Yes
Mraovic, B; Timko, NJ; Choma, TJ	Comparison of recovery after sugammadex or neostigmine reversal of rocuronium in geriatric patients undergoing spine surgery: a randomized controlled trial	CROATIAN MEDICAL JOURNAL	Aim To evaluate the effect of sugammadex compared with neostigmine on speed and quality of recovery after rocuronium neuromuscular blockade (NMB) in geriatric patients undergoing posterior lumbar spine surgery. Methods This randomized controlled study at a tertiary academic medical center involved 40 patients (age >= 65 years, ASA PS II/III) scheduled for elective surgery under general anesthesia…	mraovicb@health.missouri.edu	Croat. Med. J.	10.3325/cmj.2021.62.606	34981693	WOS:000740942600009	Yes
Oh, TK; Ji, E; Na, HS	The effect of neuromuscular reversal agent on postoperative pain after laparoscopic gastric cancer surgery Comparison between the neostigmine and sugammadex	MEDICINE	Use of sugammadex for neuromuscular block reversal is associated with fewer postoperative complications than neostigmine; however, the effects on postoperative pain outcomes are largely unknown. In this retrospective study, we investigated the relationship between neuromuscular reversal agents and postoperative pain-related outcomes following laparoscopic gastric cancer surgery. We reviewed the e…	hsknana@gmail.com	Medicine (Baltimore)	10.1097/MD.0000000000016142	31261539	WOS:000480733400049	Yes
Huang, CY; Wang, X; Gao, SW; Luo, W; Zhao, X; Zhou, Q; Huang, WQ; Xiao, Y	Sugammadex Versus Neostigmine for Recovery of Respiratory Muscle Strength Measured by Ultrasonography in the Postextubation Period: A Randomized Controlled Trial	ANESTHESIA AND ANALGESIA	BACKGROUND:Although sugammadex is well known for its use in reducing the incidence of residual neuromuscular blockade, this has not always been translated to improved clinical measures of postoperative respiratory muscle strength. Expiratory muscles play an important role in airway clearance and inspiratory muscle capacity augmentation, yet they have not been well studied. Therefore, we tested th…	xiaoying@mail.sysu.edu.cn	Anesth. Analg.	10.1213/ANE.0000000000006219	36279410	WOS:000936064000021	Yes
Carron, M; Zarantonello, F; Tellaroli, P; Ori, C	Efficacy and safety of sugammadex compared to neostigmine for reversal of neuromuscular blockade: a meta-analysis of randomized controlled trials	JOURNAL OF CLINICAL ANESTHESIA	Background and objective: Sugammadex has been introduced for reversal of rocuronium (or vecuronium) induced neuromuscular blockade (NMB). Although its efficacy has been established, data are conflicting whether it is safer than neostigmine traditionally used for reversing NMB. Design: Meta-analysis of data about effectiveness and safety of sugammadex compared to neostigmine for reversing NMB in a…	michele.canon@unipd.it; fzarantonello@gmail.com; paola.tellaroli@unipd.it; carloori@unipd.it	J. Clin. Anesth.	10.1016/j.jclinane.2016.06.018	27871504	WOS:000389785600001	Yes
Putz, L; Dransart, C; Jamart, J; Marotta, ML; Delnooz, G; Dubois, PE	Operating room discharge after deep neuromuscular block reversed with sugammadex compared with shallow block reversed with neostigmine: a randomized controlled trial	JOURNAL OF CLINICAL ANESTHESIA	Objective: To determine if reversing a deep or moderate block with sugammadex, compared with a shallow block reversed with neostigmine, reduces the time to operating room discharge after surgery and the time spent in the postanesthesia care unit. Design: A randomized controlled trial. Setting: Monocentric study performed from February 2011 until May 2012. Patients: One hundred consenting women wi…	laurie.putz@uclouvain.be	J. Clin. Anesth.	10.1016/j.jclinane.2016.07.030	27871505	WOS:000389785600016	Yes
Alday, E; Munoz, M; Planas, A; Mata, E; Alvarez, C	Effects of neuromuscular block reversal with sugammadex versus neostigmine on postoperative respiratory outcomes after major abdominal surgery: a randomized-controlled trial	CANADIAN JOURNAL OF ANESTHESIA-JOURNAL CANADIEN D ANESTHESIE	Purpose Postoperative pulmonary complications may be better reduced by reversal of neuromuscular block with sugammadex than by reversal with neostigmine because the incidence of residual block after sugammadex application is lower and diaphragm function is less impaired than after neostigmine administration. The aim of the study was to compare the effect of reversal of neuromuscular block with su…	kikealday@hotmail.com	Can. J. Anesth.	10.1007/s12630-019-01419-3	31165457	WOS:000488929700007	Yes
Choi, ES; Oh, AY; Koo, BW; Hwang, JW; Han, JW; Seo, KS; Ahn, SH; Jeong, WJ	Comparison of reversal with neostigmine of low-dose rocuronium vs. reversal with sugammadex of high-dose rocuronium for a short procedure	ANAESTHESIA	Some short procedures require deep neuromuscular blockade, which needs to be reversed at the end of the procedure. Forty-four patients undergoing elective laryngeal micro-surgery were randomly allocated into two groups: rocuronium 0.45 mg.kg(-1) with neostigmine (50 g.kg(-1) with glycopyrrolate 10 g.kg(-1)) reversal (moderate block group) vs. rocuronium 0.90 mg.kg(-1) with sugammadex (4 mg.kg(-1)…	oay1@snubh.org	Anaesthesia	10.1111/anae.13894	28493510	WOS:000410105000005	Yes
Schepens, T; Cammu, G; Maes, S; Desmedt, B; Vos, W; Deseure, K	Functional respiratory imaging after neostigmine- or sugammadex-enhanced recovery from neuromuscular blockade in the anesthetised rat: a randomised controlled pilot study	REVISTA BRASILEIRA DE ANESTESIOLOGIA	Objectives: Reductions in diaphragm activity are associated with the postoperative development of atelectasis. Neostigmine reversal is also associated with increased atelectasis. We assessed the effects of neostigmine, sugammadex, and spontaneous reversal on regional lung ventilation and airway flow. Methods: Six Sprague-Dawley rats were paralysed with rocuronium and mechanically ventilated until…	guy.cammu@olvz-aalst.be	Rev. Bras. Anestesiol.		28526472	WOS:000410695100001	Yes
Biricik, E; Alic, V; Karacaer, F; Celiktas, M; Unlugenc, H	A comparison of intravenous sugammadex and neostigmine plus atropine reversal on time to consciousness during wake-up tests in spinal surgery	NIGERIAN JOURNAL OF CLINICAL PRACTICE	Objective: The effect of sugammadex on consciousness is not yet fully understood. This prospective, randomized, double-blind, multicenter study was performed to compare the effects of intravenous (IV) sugammadex and neostigmine + atropine reversals on time-to-consciousness during intraoperative wake-up tests in patients undergoing spinal surgery. Subjects and Methods: A total of 66 American Socie…	ebrubiricik01@gmail.com	Niger. J. Clin. Pract.	10.4103/njcp.njcp_633_18	31089014	WOS:000468923000004	Yes
Lan, WN; Tam, KW; Chen, JT; Cata, JP; Cherng, YG; Chou, YY; Chien, LN; Chang, CL; Tai, YH; Chu, LM	Cost-Effectiveness of Sugammadex Versus Neostigmine to Reverse Neuromuscular Blockade in a University Hospital in Taiwan: A Propensity Score-Matched Analysis	HEALTHCARE	Sugammadex has several pharmacological advantages over neostigmine, including faster reversal of neuromuscular blockade and fewer adverse effects. However, the economic impact of sugammadex remains controversial due to the considerable heterogeneity of study designs and clinical settings in previous studies. In a post-hoc analysis of a randomized controlled trial, we evaluated patients who underw…	18045@s.tmu.edu.tw; 14332@s.tmu.edu.tw	Healthcare	10.3390/healthcare11020240	36673608	WOS:000916360000001	Yes
Illman, HL; Laurila, P; Antila, H; Meretoja, OA; Alahuhta, S; Olkkola, KT	The Duration of Residual Neuromuscular Block After Administration of Neostigmine or Sugammadex at Two Visible Twitches During Train-of-Four Monitoring	ANESTHESIA AND ANALGESIA	BACKGROUND: Adequate recovery from neuromuscular block (NMB) is imperative for the patient to have full control of pharyngeal and respiratory muscles. The train-of-4 (TOF) ratio should return to at least 0.90 to exclude potentially clinically significant postoperative residual block. Fade cannot be detected reliably with a peripheral nerve stimulator (PNS) at a TOF ratio >0.4. The time gap betwee…	hanna.illman@tyks.fi	Anesth. Analg.	10.1213/ANE.0b013e3181fdf889	20978247	WOS:000285454300011	Yes
Kaufhold, N; Schaller, SJ; Stauble, CG; Baumuller, E; Ulm, K; Blobner, M; Fink, H	Sugammadex and neostigmine dose-finding study for reversal of residual neuromuscular block at a train-of-four ratio of 0.2 (SUNDRO20)	BRITISH JOURNAL OF ANAESTHESIA	Background: The aim of this dose-finding study was to evaluate the dose-response relationship of sugammadex and neostigmine to reverse a commonly observed level of incomplete recovery from rocuronium-induced neuromuscular block, that is, a train-of-four ratio (TOFR) >= 0.2. Methods: Ninety-nine anaesthetized patients received rocuronium 0.6 mg kg(-1) i.v. for tracheal intubation and, if necessary…	s.schaller@tum.de	Br. J. Anaesth.	10.1093/bja/aev437	26787792	WOS:000370203800012	Yes
Hsieh, YL; Lin, CR; Liu, YC; Wang, CJ; Weng, WT	The effect of sugammadex versus neostigmine on postoperative nausea and vomiting: a meta-analysis of randomized controlled trials with trial sequential analysis	MINERVA ANESTESIOLOGICA	INTRODUCTION: Association between sugammadex and risk of postoperative nausea and vomiting remains unclear.EVIDENCE ACQUISITION: We performed meta-analysis of randomized controlled trials with trial sequential analysis to compare sugammadex with neostigmine in adults receiving elective surgery under general anesthesia with postopera-tive extubation. Databases of MEDLINE, Embase, and Cochrane Cent…	n100390@mail.hosp.ncku.edu.tw	Minerva Anestesiol.	10.23736/S0375-9393.22.16972-5	36762984	WOS:000994260000009	Yes
Suganuma, E; Ishikawa, T; Kitamura, Y; Hayashida, T; Matsumura, T; Fujie, M; Nozaki-Taguchi, N; Sato, Y; Isono, S	Recovery of lower oesophageal barrier function: a pilot study comparing a mixture of atropine and neostigmine and sugammadex A randomised controlled pilot study	EUROPEAN JOURNAL OF ANAESTHESIOLOGY	BACKGROUND The lower oesophageal sphincter (LOS) barrier serves to prevent regurgitation of gastric contents. Although general anaesthesia depresses its function, its recovery process during emergence from anaesthesia has not been systematically examined. OBJECTIVE To explore whether recovery of lower oesophageal barrier function differed between patients receiving a mixture of 1mg atropine and 2…	shirohisono@yahoo.co.jp	Eur. J. Anaesth.	10.1097/EJA.0000000000001464	34226418	WOS:000669935400008	Yes
Williams, WH; Cata, JP; Lasala, JD; Navai, N; Feng, L; Gottumukkala, V	Effect of reversal of deep neuromuscular block with sugammadex or moderate block by neostigmine on shoulder pain in elderly patients undergoing robotic prostatectomy	BRITISH JOURNAL OF ANAESTHESIA	Background: For some laparoscopic procedures, deep neuromuscular block has been shown to facilitate lower insufflation pressures and lower patient pain scores, and enhance postoperative recovery. We investigated the impact of deep neuromuscular block and its reversal on postoperative shoulder pain and outcomes after robotic prostate surgery. Methods: Elderly men undergoing robotic prostatectomy w…	whwilliams@mdanderson.org	Br. J. Anaesth.	10.1016/j.bja.2019.09.043	31780139	WOS:000507373200015	Yes
Schepens, T; Cammu, G; Saldien, V; De Neve, N; Jorens, PG; Foubert, L; Vercauteren, M	Electromyographic activity of the diaphragm during neostigmine or sugammadex-enhanced recovery after neuromuscular blockade with rocuronium A randomised controlled study in healthy volunteers	EUROPEAN JOURNAL OF ANAESTHESIOLOGY	BACKGROUND The use of neuromuscular blocking agents has been associated with severe postoperative respiratory morbidity. Complications can be attributed to inadequate reversal, and reversal agents may themselves have adverse effects. OBJECTIVE To compare the electromyographic activity of the diaphragm (EMGdi) during recovery from neuromuscular blockade using neostigmine and sugammadex. The hypoth…	guy.cammu@olvz-aalst.be	Eur. J. Anaesth.	10.1097/EJA.0000000000000140	25111539	WOS:000345616000009	Yes
He, J; He, H; Li, X; Sun, M; Lai, ZH; Xu, B	Required dose of sugammadex or neostigmine for reversal of vecuronium-induced shallow residual neuromuscular block at a train-of-four ratio of 0.3	CTS-CLINICAL AND TRANSLATIONAL SCIENCE	Residual shallow neuromuscular block (NMB) is potentially harmful and contributes to critical respiratory events. Evidence for the optimal dose of sugammadex required to reverse vecuronium-induced shallow NMB is scarce. The aims of the present study were to find suitable doses of sugammadex and neostigmine to reverse a residual vecuronium-induced NMB from a time of flight (TOF) ratio of 0.3-0.9 a…	xubo333@hotmail.com	CTS-Clin. Transl. Sci.	10.1111/cts.13143	34435439	WOS:000713840200001	Yes
Togioka, BM; Yanez, D; Aziz, MF; Higgins, JR; Tekkali, P; Treggiari, MM	Randomised controlled trial of sugammadex or neostigmine for reversal of neuromuscular block on the incidence of pulmonary complications in older adults undergoing prolonged surgery	BRITISH JOURNAL OF ANAESTHESIA	Background: Residual neuromuscular block has been associated with postoperative pulmonary complications. We hypothesised that sugammadex reduces postoperative pulmonary complications in patients aged >= 70 yr having surgery >= 3 h, compared with neostigmine. Methods: Patients were enrolled in an open-label, assessor-blinded, randomised, controlled trial. At surgical closure, subjects were equally…	togioka@ohsu.edu	Br. J. Anaesth.	10.1016/j.bja.2020.01.016	32139135	WOS:000528018900017	Yes
Ledowski, T; Szabo-Maak, Z; San Loh, P; Turlach, BA; Yang, HS; de Boer, HD; Asztalos, L; Shariffuddin, II; Chan, L; Fulesdi, B	Reversal of residual neuromuscular block with neostigmine or sugammadex and postoperative pulmonary complications: a prospective, randomised, double-blind trial in high-risk older patients	BRITISH JOURNAL OF ANAESTHESIA	Background: Residual neuromuscular block is associated with an increased risk of postoperative pulmonary complications in retrospective studies. The aim of our study was to investigate prospectively the incidence of postoperative pulmonary complications after reversal with either sugammadex (SUG) or neostigmine (NEO) in high-risk older patients. Methods: We randomly allocated 180 older patients w…	Thomas.ledowski@uwa.edu.au	Br. J. Anaesth.	10.1016/j.bja.2021.04.026	34127252	WOS:000715789800023	Yes
Diaz, JF; Echeverria-Villalobos, M; Gutierrez, AE; Dada, O; Stoicea, N; Ackermann, W; Abdel-Rasoul, M; Heard, J; Uribe, A; Bergese, SD	Sugammadex versus neostigmine for neuromuscular blockade reversal in outpatient surgeries: A randomized controlled trial to evaluate efficacy and associated healthcare cost in an academic center	FRONTIERS IN MEDICINE	Introduction:Neuromuscular blockade is an essential component of the general anesthesia as it allows for a better airway management and optimal surgical conditions. Despite significant reductions in extubation and OR readiness-for-discharge times have been associated with the use of sugammadex, the cost-effectiveness of this drug remains controversial. We aimed to compare the time to reach a trai…	Juan.FiordaDiaz@osumc.edu	Front. Med.	10.3389/fmed.2022.1072711	36569123	WOS:000902026400001	Yes
Cappellini, I; Ostento, D; Loriga, B; Tofani, L; De Gaudio, AR; Adembri, C	Comparison of neostigmine vs. sugammadex for recovery of muscle function after neuromuscular block by means of diaphragm ultrasonography in microlaryngeal surgery A randomised controlled trial	EUROPEAN JOURNAL OF ANAESTHESIOLOGY	BACKGROUND Postoperative residual curarisation (PORC) is a risk directly related to the use of neuromuscular blocking agents during surgical procedures. Acceleromyography is distressing for conscious patients when assessing PORC. Diaphragm ultrasonography could be a valid alternative. OBJECTIVES The primary objective was to achieve a 28% lower incidence of PORC in patients who, after rocuronium a…	jacopocappellini@gmail.com	Eur. J. Anaesth.	10.1097/EJA.0000000000001055	31356374	WOS:000510744600007	Yes
Olesnicky, B; Doane, M; Farrell, C; Knoblanche, G; Delaney, A	Prevention of Postoperative Events following Reversal with Sugammadex or Neostigmine (the P-PERSoN Trial): Pilot Data Following Early Termination of a Prospective, Blinded, Randomised Trial	ANESTHESIOLOGY RESEARCH AND PRACTICE	Background. Residual paralysis following anaesthesia is common and can lead to postoperative morbidity. While sugammadex has been shown to be effective in minimising residual paralysis, uncertainty exists as to whether its use reduces any associated morbidity. We designed this trial to determine if the use of sugammadex for the reversal of intraoperative aminosteroid neuromuscular blockade result…	benjamin.olesnicky@health.nsw.gov.au; matthew.doane@health.nsw.gov.au; cmfarrell3@gmail.com; gknoblanche@hotmail.com; anthony.delaney@sydney.edu.au	Anesthesiol. Res. Pract.	10.1155/2022/4659795	35844810	WOS:000829425800002	Yes
Hristovska, AM; Duch, P; Allingstrup, M; Afshari, A	The comparative efficacy and safety of sugammadex and neostigmine in reversing neuromuscular blockade in adults. A Cochrane systematic review with meta-analysis and trial sequential analysis	ANAESTHESIA	We compared the efficacy and safety of sugammadex and neostigmine in reversing neuromuscular blockade in adults. Our outcomes were: recovery time from second twitch to train-of-four ratio >0.9; recovery time from post-tetanic count 1-5 to train-of-four ratio >0.9; and risk of composite adverse and serious adverse events. We searched for randomised clinical trials irrespective of publication statu…	anamarijahristovska@gmail.com	Anaesthesia	10.1111/anae.14160	29280475	WOS:000430117000015	Yes
Moon, TS; Reznik, S; Pak, T; Jan, K; Pruszynski, J; Kim, A; Smith, KM; Lu, R; Chen, J; Gasanova, I; Fox, PE; Ogunnaike, B	Sugammadex versus neostigmine for reversal of rocuronium-induced neuromuscular blockade: A randomized, double-blinded study of thoracic surgical patients evaluating hypoxic episodes in the early postoperative period	JOURNAL OF CLINICAL ANESTHESIA	Study objective: This objective of this study was to determine if reversal of rocuronium-induced neuromuscular blockade with sugammadex versus neostigmine results in a decreased number of hypoxic episodes in the early postoperative period in patients undergoing thoracic surgery with single lung ventilation. Design: Single-center, randomized, double-blind, two-arm clinical trial. Setting: Operatin…	Tiffany.Moon@UTSouthwestern.edu	J. Clin. Anesth.	10.1016/j.jclinane.2020.109804	32353805	WOS:000533514400032	Yes
Stourac, P; Adamus, M; Seidlova, D; Pavlik, T; Janku, P; Krikava, I; Mrozek, Z; Prochazka, M; Klucka, J; Stoudek, R; Bartikova, I; Kosinova, M; Harazim, H; Robotkova, H; Hejduk, K; Hodicka, Z; Kirchnerova, M; Francakova, J; Pyszkova, LO; Hlozkova, J; Sevcik, P	Low-Dose or High-Dose Rocuronium Reversed with Neostigmine or Sugammadex for Cesarean Delivery Anesthesia: A Randomized Controlled Noninferiority Trial of Time to Tracheal Intubation and Extubation	ANESTHESIA AND ANALGESIA	BACKGROUND: Rocuronium for cesarean delivery under general anesthesia is an alternative to succinylcholine for rapid-sequence induction of anesthesia because of the availability of sugammadex for reversal of neuromuscular blockade. However, there are no large well-controlled studies in women undergoing general anesthesia for cesarean delivery. The aim of this noninferiority trial was to determine…	petr.stourac@gmail.com	Anesth. Analg.	10.1213/ANE.0000000000001197	26974018	WOS:000374664400046	Yes
Kim, NY; Koh, JC; Lee, KY; Kim, SS; Hong, JH; Nam, HJ; Bai, SJ	Influence of reversal of neuromuscular blockade with sugammadex or neostigmine on postoperative quality of recovery following a single bolus dose of rocuronium: A prospective, randomized, double-blinded, controlled study	JOURNAL OF CLINICAL ANESTHESIA	Study objective: To evaluate the influence of reversal of neuromuscular blockade with sugammadex or neostigmine on postoperative quality of recovery following a single bolus dose of rocuronium after pars plana vitrectomy (PPV) under general anesthesia. Design: Prospective, double-blind, randomized controlled trial. Setting: This study was conducted in a University Teaching Hospital from February …	sjbae@yuhs.ac	J. Clin. Anesth.	10.1016/j.jclinane.2019.02.014	30939422	WOS:000480372100038	Yes
Wang, X; Li, YY; Huang, CY; Xiong, W; Zhou, Q; Niu, LJ; Xiao, Y	Recovery of early postoperative muscle strength after deep neuromuscular block by means of ultrasonography with comparison of neostigmine versus sugammadex as reversal drugs: study protocol for a randomised controlled trial	BMJ OPEN	Introduction Despite the use of quantitative neuromuscular monitoring together with the administration of reversal drugs (neostigmine or sugammadex), the incidence of residual neuromuscular blockade defined as a train-of-four ratio (TOFr) <0.9 remains high. Even TOFr >0.9 cannot ensure adequate recovery of neuromuscular function when T1 height is not recovered completely. Thus, a mathematical cor…	xiaoying@mail.sysu.edu.cn	BMJ Open	10.1136/bmjopen-2020-043935	33637547	WOS:000756976600008	Yes
Zhang, YG; Chen, Y; Zhang, YL; Yi, J	Comparison of the effects of neostigmine and sugammadex on postoperative residual curarization and postoperative pulmonary complications by means of diaphragm and lung ultrasonography: a study protocol for prospective double-blind randomized controlled trial	TRIALS	Background: Postoperative residual curarization (PORC) may be a potential risk factor of postoperative pulmonary complications (PPCs), and both of them will lead to adverse consequences on surgical patient recovery. The train-of-four ratio (TOFr) which is detected by acceleromyography of the adductor pollicis is thought as the gold standard for the measurement of PORC. However, diaphragm function…	easyue@163.com	Trials	10.1186/s13063-022-06328-3	35526047	WOS:000791923400004	Yes
Cappellini, I; Picciafuochi, F; Ostento, D; Danti, G; De Gaudio, AR; Adembri, C	Recovery of muscle function after deep neuromuscular block by means of diaphragm ultrasonography and adductor of pollicis acceleromyography with comparison of neostigmine vs. sugammadex as reversal drugs: study protocol for a randomized controlled trial	TRIALS	Background: The extensive use of neuromuscular blocking agents (NMBAs) during surgical procedures still leads to potential residual paralyzing effects in the postoperative period. Indeed, neuromuscular monitoring in an intra-operative setting is strongly advocated. Acetylcholinesterase inhibitors can reverse muscle block, but their short half-life may lead to residual curarization in the ward, es…	jacopocappellini@gmail.com	Trials	10.1186/s13063-018-2525-7	29467022	WOS:000426511600006	Yes

## Sheet: Suppl Table 4 PubMed
Search: sugammadex[Title] AND neostigmine[Title] AND ( random*[Title/Abstract] OR "randomized controlled trial"[Publication Type] )
90 results
1 July 2023, 09:02 AM
PMID	Title	Authors	Citation	DOI	'Suppl Table 2 Scopus'?	'Suppl Table 3 Web of Science'?	View full text?	Outcome of full text review, using Google Translate for non-English language articles
33486942	Comparison of postoperative pulmonary complications between sugammadex and neostigmine in lung cancer patients undergoing video-assisted thoracoscopic lobectomy: a prospective double-blinded randomized trial	Lee TY, Jeong SY, Jeong JH, Kim JH, Choi SR.	Anesth Pain Med (Seoul). 2021 Jan;16(1):60-67. doi: 10.17085/apm.20056. Epub 2021 Jan 25.	10.17085/apm.20056	No	No	Yes	No extubation data
35320954	Recovery Profile of Sugammadex versus Neostigmine in Pediatric Patients Undergoing Cardiac Catheterization: A Randomized Double-Blind Study	Saber HIES, Mousa SA, AbouRezk AR, Zaglool A.	Anesth Essays Res. 2021 Jul-Sep;15(3):272-278. doi: 10.4103/aer.aer_139_21. Epub 2022 Feb 7.	10.4103/aer.aer_139_21	No	No	Yes	No extubation data
36935388	Effect of Patient Decision Aids on Choice Between Sugammadex and Neostigmine in Surgical Patients Under General Anesthesia: A Multicenter Randomized Controlled Trial	Wang LK, Lin YT, Chen JT, Lan W, Hung KC, Chen JY, Liu KJ, Yen YC, Chou YY, Cherng YG, Tam KW.	Korean J Anesthesiol. 2022 Dec 5. doi: 10.4097/kja.22624. Online ahead of print.	10.4097/kja.22624	No	No	No
36861797	Sugammadex versus neostigmine for reversal of neuromuscular blockade in adults and children: A systematic review and meta-analysis of randomized controlled trials	Chhabra R, Gupta R, Gupta LK.	Curr Drug Saf. 2023 Mar 2. doi: 10.2174/1574886318666230302124634. Online ahead of print.	10.2174/1574886318666230302124634	No	No	No
34667357	Efficacy and Safety of Sugammadex versus Neostigmine in Reversing Neuromuscular Blockade in Morbidly Obese Adult Patients: A Systematic Review and Meta-Analysis	Subramani Y, Querney J, He S, Nagappa M, Yang H, Fayad A.	Anesth Essays Res. 2021 Jan-Mar;15(1):111-118. doi: 10.4103/aer.aer_79_21. Epub 2021 Aug 30.	10.4103/aer.aer_79_21	No	No	No
36276569	Neostigmine versus sugammadex on post-operative recovery following bariatric surgery	Ekinci O, Gulmez DD, Subasi FD, Ozgultekin A, Demiroluk O.	North Clin Istanb. 2022 Aug 16;9(4):311-316. doi: 10.14744/nci.2021.94715. eCollection 2022.	10.14744/nci.2021.94715	No	Yes
34538277	Influence of sugammadex versus neostigmine for neuromuscular block reversal on the incidence of postoperative pulmonary complications: a meta-analysis of randomized controlled trials	Wang JF, Zhao ZZ, Jiang ZY, Liu HX, Deng XM.	Perioper Med (Lond). 2021 Sep 20;10(1):32. doi: 10.1186/s13741-021-00203-6.	10.1186/s13741-021-00203-6	No	Yes
28236862	Comparison of the effects of sugammadex and neostigmine on postoperative nausea and vomiting	Yağan Ö, Taş N, Mutlu T, Hancı V.	Braz J Anesthesiol. 2017 Mar-Apr;67(2):147-152. doi: 10.1016/j.bjane.2015.08.003. Epub 2016 Mar 19.	10.1016/j.bjane.2015.08.003	No	Yes
37139057	Comparison of neostigmine and sugammadex for hemodynamic parameters in neurointerventional anesthesia	Tsai YH, Chen CY, Wong HF, Chou AH.	Front Neurol. 2023 Apr 17;14:1045847. doi: 10.3389/fneur.2023.1045847. eCollection 2023.	10.3389/fneur.2023.1045847	Yes					Abstracts for 'View full text?'
36762984	The effect of sugammadex versus neostigmine on postoperative nausea and vomiting: a meta-analysis of randomized controlled trials with trial sequential analysis	Hsieh YL, Lin CR, Liu YC, Wang CJ, Weng WT.	Minerva Anestesiol. 2023 May;89(5):434-444. doi: 10.23736/S0375-9393.22.16972-5. Epub 2023 Feb 10.	10.23736/S0375-9393.22.16972-5	Yes
36673608	Cost-Effectiveness of Sugammadex Versus Neostigmine to Reverse Neuromuscular Blockade in a University Hospital in Taiwan: A Propensity Score-Matched Analysis	Lan W, Tam KW, Chen JT, Cata JP, Cherng YG, Chou YY, Chien LN, Chang CL, Tai YH, Chu LM.	Healthcare (Basel). 2023 Jan 12;11(2):240. doi: 10.3390/healthcare11020240.	10.3390/healthcare11020240	Yes					Anesth Pain Med (Seoul). 2021 Jan;16(1):60-67. doi: 10.17085/apm.20056. Epub
36569123	Sugammadex versus neostigmine for neuromuscular blockade reversal in outpatient surgeries: A randomized controlled trial to evaluate efficacy and associated healthcare cost in an academic center	Fiorda Diaz J, Echeverria-Villalobos M, Esparza Gutierrez A, Dada O, Stoicea N, Ackermann W, Abdel-Rasoul M, Heard J, Uribe A, Bergese SD.	Front Med (Lausanne). 2022 Dec 8;9:1072711. doi: 10.3389/fmed.2022.1072711. eCollection 2022.	10.3389/fmed.2022.1072711	Yes					2021 Jan 25.
36279410	Sugammadex Versus Neostigmine for Recovery of Respiratory Muscle Strength Measured by Ultrasonography in the Postextubation Period: A Randomized Controlled Trial	Huang C, Wang X, Gao S, Luo W, Zhao X, Zhou Q, Huang W, Xiao Y.	Anesth Analg. 2023 Mar 1;136(3):559-568. doi: 10.1213/ANE.0000000000006219. Epub 2022 Oct 24.	10.1213/ANE.0000000000006219	Yes
36182244	'Half-Dose Sugammadex After Neostigmine Versus Neostigmine as a Routine Reversal Agent: A Pilot Randomized Trial'	Neira-Somoza P, Lopez-Lopez D.	J Perianesth Nurs. 2022 Oct;37(5):583. doi: 10.1016/j.jopan.2022.03.004.	10.1016/j.jopan.2022.03.004	Yes					Comparison of postoperative pulmonary complications between sugammadex and
35844810	Prevention of Postoperative Events following Reversal with Sugammadex or Neostigmine (the P-PERSoN Trial): Pilot Data Following Early Termination of a Prospective, Blinded, Randomised Trial	Olesnicky B, Doane M, Farrell C, Knoblanche G, Delaney A.	Anesthesiol Res Pract. 2022 Jul 8;2022:4659795. doi: 10.1155/2022/4659795. eCollection 2022.	10.1155/2022/4659795	Yes					neostigmine in lung cancer patients undergoing video-assisted thoracoscopic
35791938	[Evaluation of Postoperative Residual Curarisation after Administration of Neostigmine or Sugammadex by Diaphragmatic Ultrasonography:A Randomized Double-blind Controlled Trial]	Chen Y, Zhang YG, Yi J.	Zhongguo Yi Xue Ke Xue Yuan Xue Bao. 2022 Jun;44(3):415-421. doi: 10.3881/j.issn.1000-503X.14788.	10.3881/j.issn.1000-503X.14788	Yes					lobectomy: a prospective double-blinded randomized trial.
35776029	Effects of sugammadex and neostigmine on mucociliary clearance in general anesthesia	Ozciftci S, Sahiner Y, Sahiner IT.	Eur Rev Med Pharmacol Sci. 2022 Jun;26(12):4289-4294. doi: 10.26355/eurrev_202206_29067.	10.26355/eurrev_202206_29067	Yes
35669920	Effects of Sugammadex and Neostigmine on Post-operative Nausea and Vomiting in ENT Surgery	Mat NISN, Yeoh CN, Maaya M, Zain JM, Ooi JSM.	Front Med (Lausanne). 2022 May 20;9:905131. doi: 10.3389/fmed.2022.905131. eCollection 2022.	10.3389/fmed.2022.905131	Yes					Lee TY(1), Jeong SY(1), Jeong JH(1), Kim JH(1), Choi SR(1).
35662514	Sugammadex Versus Neostigmine for Neuromuscular Block Reversal and Postoperative Pulmonary Complications in Patients Undergoing Resection of Lung Cancer	Yu Y, Wang H, Bao Q, Zhang T, Chen B, Ding J.	J Cardiothorac Vasc Anesth. 2022 Sep;36(9):3626-3633. doi: 10.1053/j.jvca.2022.03.033. Epub 2022 Apr 5.	10.1053/j.jvca.2022.03.033	Yes
35526047	Comparison of the effects of neostigmine and sugammadex on postoperative residual curarization and postoperative pulmonary complications by means of diaphragm and lung ultrasonography: a study protocol for prospective double-blind randomized controlled trial	Zhang YG, Chen Y, Zhang YL, Yi J.	Trials. 2022 May 7;23(1):376. doi: 10.1186/s13063-022-06328-3.	10.1186/s13063-022-06328-3	Yes					Author information:
35153119	Half-Dose Sugammadex After Neostigmine Versus Neostigmine as a Routine Reversal Agent: A Pilot Randomized Trial	Baysal A, Sagıroglu G, Dogukan M, Ozkaynak I.	J Perianesth Nurs. 2022 Jun;37(3):326-332. doi: 10.1016/j.jopan.2021.09.009. Epub 2022 Feb 10.	10.1016/j.jopan.2021.09.009	Yes					(1)Department of Anesthesiology and Pain Medicine, Dong-A University Hospital,
34981693	Comparison of recovery after sugammadex or neostigmine reversal of rocuronium in geriatric patients undergoing spine surgery: a randomized controlled trial	Mraovic B, Timko NJ, Choma TJ.	Croat Med J. 2021 Dec 31;62(6):606-613. doi: 10.3325/cmj.2021.62.606.	10.3325/cmj.2021.62.606	Yes					Dong-A University College of Medicine, Busan, Korea.
34753515	Sugammadex, neostigmine and postoperative pulmonary complications: an international randomised feasibility and pilot trial	Leslie K, Chan MTV, Darvall JN, De Silva AP, Braat S, Devlin NJ, Peyton PJ, Radnor J, Lam CKM, Sidiropoulos S, Story DA.	Pilot Feasibility Stud. 2021 Nov 9;7(1):200. doi: 10.1186/s40814-021-00942-9.	10.1186/s40814-021-00942-9	Yes
34435439	Required dose of sugammadex or neostigmine for reversal of vecuronium-induced shallow residual neuromuscular block at a train-of-four ratio of 0.3	He J, He H, Li X, Sun M, Lai Z, Xu B.	Clin Transl Sci. 2022 Jan;15(1):234-243. doi: 10.1111/cts.13143. Epub 2021 Nov 2.	10.1111/cts.13143	Yes					BACKGROUND: Reversal of neuromuscular blockade (NMB) at the end of surgery is
34226418	Recovery of lower oesophageal barrier function: a pilot study comparing a mixture of atropine and neostigmine and sugammadex: A randomised controlled pilot study	Suganuma E, Ishikawa T, Kitamura Y, Hayashida T, Matsumura T, Fujie M, Nozaki-Taguchi N, Sato Y, Isono S.	Eur J Anaesthesiol. 2021 Aug 1;38(8):856-864. doi: 10.1097/EJA.0000000000001464.	10.1097/EJA.0000000000001464	Yes					important for reducing postoperative residual NMB; this is associated with an
34127252	Reversal of residual neuromuscular block with neostigmine or sugammadex and postoperative pulmonary complications: a prospective, randomised, double-blind trial in high-risk older patients	Ledowski T, Szabó-Maák Z, Loh PS, Turlach BA, Yang HS, de Boer HD, Asztalos L, Shariffuddin II, Chan L, Fülesdi B.	Br J Anaesth. 2021 Aug;127(2):316-323. doi: 10.1016/j.bja.2021.04.026. Epub 2021 Jun 12.	10.1016/j.bja.2021.04.026	Yes					increased risk of postoperative pulmonary complications (PPCs). Moreover, PPCs
34032663	Sugammadex Versus Neostigmine for Reversal of Rocuronium Neuromuscular Block in Patients Having Catheter-Based Neurointerventional Procedures: A Randomized Trial	Farag E, Rivas E, Bravo M, Hussain S, Argalious M, Khanna S, Seif J, Pu X, Mao G, Bain M, Elgabaly M, Esa WAS, Sessler DI.	Anesth Analg. 2021 Jun 1;132(6):1666-1676. doi: 10.1213/ANE.0000000000005533.	10.1213/ANE.0000000000005533	Yes					are associated with poor prognosis after video-assisted thoracoscopic surgery
33939472	Survey of attitudes towards a randomised trial about sugammadex, neostigmine and pulmonary complications	Story DA, Parker A, Leslie K.	Anaesth Intensive Care. 2021 May;49(3):232-233. doi: 10.1177/0310057X20978986. Epub 2021 May 3.	10.1177/0310057X20978986	Yes					(VATS) for lobectomy. We compared the effects of two reversal agents, sugammadex
33804329	Quality of Recovery after Laparoscopic Cholecystectomy Following Neuromuscular Blockade Reversal with Neostigmine or Sugammadex: A Prospective, Randomized, Controlled Trial	Han J, Oh AY, Jeon YT, Koo BW, Kim BY, Kim D, Hwang I.	J Clin Med. 2021 Mar 1;10(5):938. doi: 10.3390/jcm10050938.	10.3390/jcm10050938	Yes					and neostigmine, on the incidence of PPCs and duration of hospital stay in
33658764	Effects of Sugammadex versus Neostigmine on Intraoperative Coagulation Profiles in Patients with Thyroidectomy	Zhao D, Fang J, Xiong W, Lin J, Chen W, Wu C.	Drug Des Devel Ther. 2021 Feb 25;15:829-834. doi: 10.2147/DDDT.S286803. eCollection 2021.	10.2147/DDDT.S286803	Yes					patients undergoing VATS lobectomy.
33637547	Recovery of early postoperative muscle strength after deep neuromuscular block by means of ultrasonography with comparison of neostigmine versus sugammadex as reversal drugs: study protocol for a randomised controlled trial	Wang X, Li Y, Huang C, Xiong W, Zhou Q, Niu L, Xiao Y.	BMJ Open. 2021 Feb 26;11(2):e043935. doi: 10.1136/bmjopen-2020-043935.	10.1136/bmjopen-2020-043935	Yes					METHODS: After VATS lobectomy was completed under neuromuscular monitoring, the
32944599	Data and meta-analysis for choosing sugammadex or neostigmine for routine reversal of rocuronium block in adult patients	Hurford WE, Eckman MH, Welge JA.	Data Brief. 2020 Aug 30;32:106241. doi: 10.1016/j.dib.2020.106241. eCollection 2020 Oct.	10.1016/j.dib.2020.106241	Yes					sugammadex group (n = 46) received sugammadex 2 mg/kg, while the neostigmine
32405975	A randomized-controlled trial of sugammadex versus neostigmine: impact on early postoperative strength	Abola RE, Romeiser J, Rizwan S, Lung B, Gupta R, Bennett-Guerrero E.	Can J Anaesth. 2020 Aug;67(8):959-969. doi: 10.1007/s12630-020-01695-4. Epub 2020 May 13.	10.1007/s12630-020-01695-4	Yes					group (n = 47) received neostigmine 0.05 mg/kg with atropine 0.02 mg/kg after at
32395901	A randomised controlled trial comparing deep neuromuscular blockade reversed with sugammadex with moderate neuromuscular block reversed with neostigmine	Boggett S, Chahal R, Griffiths J, Lin J, Wang D, Williams Z, Riedel B, Bowyer A, Royse A, Royse C.	Anaesthesia. 2020 Sep;75(9):1153-1163. doi: 10.1111/anae.15094. Epub 2020 May 12.	10.1111/anae.15094	Yes					least the third twitch in response to the train of four stimulation. The primary
32353805	Sugammadex versus neostigmine for reversal of rocuronium-induced neuromuscular blockade: A randomized, double-blinded study of thoracic surgical patients evaluating hypoxic episodes in the early postoperative period	Moon TS, Reznik S, Pak T, Jan K, Pruszynski J, Kim A, Smith KM, Lu R, Chen J, Gasanova I, Fox PE, Ogunnaike B.	J Clin Anesth. 2020 Apr 27;64:109804. doi: 10.1016/j.jclinane.2020.109804. Online ahead of print.	10.1016/j.jclinane.2020.109804	Yes					outcome was incidence of PPCs. The secondary outcomes were duration of hospital
32215106	Neuromuscular Blockade Agents Reversal with Sugammadex Compared to Neostigmine in the Living Kidney Donors	Quang TL, Thu HNT, Quoc KN, Thu HN, Van DP, Tien NLB, Thanh VV, Nga VT, Toi CD.	Open Access Maced J Med Sci. 2019 Dec 20;7(24):4420-4425. doi: 10.3889/oamjms.2019.874. eCollection 2019 Dec 30.	10.3889/oamjms.2019.874	Yes					stay and intensive care unit (ICU) admission.
32213163	SUGAMMADEX versus neostigmine after ROCURONIUM continuous infusion in patients undergoing liver transplantation	Deana C, Barbariol F, D'Incà S, Pompei L, Rocca GD.	BMC Anesthesiol. 2020 Mar 25;20(1):70. doi: 10.1186/s12871-020-00986-z.	10.1186/s12871-020-00986-z	Yes					RESULTS: There was no significant difference in the incidence of PPCs for both
32139135	Randomised controlled trial of sugammadex or neostigmine for reversal of neuromuscular block on the incidence of pulmonary complications in older adults undergoing prolonged surgery	Togioka BM, Yanez D, Aziz MF, Higgins JR, Tekkali P, Treggiari MM.	Br J Anaesth. 2020 May;124(5):553-561. doi: 10.1016/j.bja.2020.01.016. Epub 2020 Mar 2.	10.1016/j.bja.2020.01.016	Yes					the sugammadex and neostigmine groups (32.6% and 40.4%, respectively; risk
31780139	Effect of reversal of deep neuromuscular block with sugammadex or moderate block by neostigmine on shoulder pain in elderly patients undergoing robotic prostatectomy	Williams WH 3rd, Cata JP, Lasala JD, Navai N, Feng L, Gottumukkala V.	Br J Anaesth. 2020 Feb;124(2):164-172. doi: 10.1016/j.bja.2019.09.043. Epub 2019 Nov 26.	10.1016/j.bja.2019.09.043	Yes					difference = 0.08; 95% confidence interval = [-0.12, 0.27]; P = 0.434). The
31629404	Respiratory muscle activity after spontaneous, neostigmine- or sugammadex-enhanced recovery of neuromuscular blockade: a double blind prospective randomized controlled trial	Schepens T, Janssens K, Maes S, Wildemeersch D, Vellinga J, Jorens PG, Saldien V.	BMC Anesthesiol. 2019 Oct 19;19(1):187. doi: 10.1186/s12871-019-0863-y.	10.1186/s12871-019-0863-y	Yes					lengths of hospital (P = 0.431) and ICU (P = 0.964) stays were not significantly
31356374	Comparison of neostigmine vs. sugammadex for recovery of muscle function after neuromuscular block by means of diaphragm ultrasonography in microlaryngeal surgery: A randomised controlled trial	Cappellini I, Ostento D, Loriga B, Tofani L, De Gaudio AR, Adembri C.	Eur J Anaesthesiol. 2020 Jan;37(1):44-51. doi: 10.1097/EJA.0000000000001055.	10.1097/EJA.0000000000001055	Yes					different between the two groups.
31261539	The effect of neuromuscular reversal agent on postoperative pain after laparoscopic gastric cancer surgery: Comparison between the neostigmine and sugammadex	Oh TK, Ji E, Na HS.	Medicine (Baltimore). 2019 Jun;98(26):e16142. doi: 10.1097/MD.0000000000016142.	10.1097/MD.0000000000016142	Yes					CONCLUSIONS: The clinical use of sugammadex and neostigmine in NMB reversal for
31165457	Effects of neuromuscular block reversal with sugammadex versus neostigmine on postoperative respiratory outcomes after major abdominal surgery: a randomized-controlled trial	Alday E, Muñoz M, Planas A, Mata E, Alvarez C.	Can J Anaesth. 2019 Nov;66(11):1328-1337. doi: 10.1007/s12630-019-01419-3. Epub 2019 Jun 4.	10.1007/s12630-019-01419-3	Yes					patients undergoing VATS lobectomy was not significantly different in the
31089014	A comparison of intravenous sugammadex and neostigmine + atropine reversal on time to consciousness during wake-up tests in spinal surgery	Biricik E, Alic V, Karacaer F, Celiktas M, Unlugenc H.	Niger J Clin Pract. 2019 May;22(5):609-615. doi: 10.4103/njcp.njcp_633_18.	10.4103/njcp.njcp_633_18	Yes					incidence of PPCs and duration of hospital and ICU stay.
30939422	Influence of reversal of neuromuscular blockade with sugammadex or neostigmine on postoperative quality of recovery following a single bolus dose of rocuronium: A prospective, randomized, double-blinded, controlled study	Kim NY, Koh JC, Lee KY, Kim SS, Hong JH, Nam HJ, Bai SJ.	J Clin Anesth. 2019 Nov;57:97-102. doi: 10.1016/j.jclinane.2019.02.014. Epub 2019 Mar 30.	10.1016/j.jclinane.2019.02.014	Yes
30218410	Effects of Neostigmine and Sugammadex for Reversal of Neuromuscular Blockade on QT Dispersion Under Propofol Anesthesia: A Randomized Controlled Trial	Yamashita Y, Takasusuki T, Kimura Y, Komatsuzaki M, Yamaguchi S.	Cardiol Ther. 2018 Dec;7(2):163-172. doi: 10.1007/s40119-018-0119-9. Epub 2018 Sep 14.	10.1007/s40119-018-0119-9	Yes					DOI: 10.17085/apm.20056
29467022	Recovery of muscle function after deep neuromuscular block by means of diaphragm ultrasonography and adductor of pollicis acceleromyography with comparison of neostigmine vs. sugammadex as reversal drugs: study protocol for a randomized controlled trial	Cappellini I, Picciafuochi F, Ostento D, Danti G, De Gaudio AR, Adembri C.	Trials. 2018 Feb 21;19(1):135. doi: 10.1186/s13063-018-2525-7.	10.1186/s13063-018-2525-7	Yes					PMCID: PMC7861896
29280475	The comparative efficacy and safety of sugammadex and neostigmine in reversing neuromuscular blockade in adults. A Cochrane systematic review with meta-analysis and trial sequential analysis	Hristovska AM, Duch P, Allingstrup M, Afshari A.	Anaesthesia. 2018 May;73(5):631-641. doi: 10.1111/anae.14160. Epub 2017 Dec 27.	10.1111/anae.14160	Yes					PMID: 33486942
29214645	Recovery characteristics of patients receiving either sugammadex or neostigmine and glycopyrrolate for reversal of neuromuscular block: a randomised controlled trial	Paech MJ, Kaye R, Baber C, Nathan EA.	Anaesthesia. 2018 Mar;73(3):340-347. doi: 10.1111/anae.14174. Epub 2017 Dec 7.	10.1111/anae.14174	Yes
29090263	Respiratory events with sugammadex vs. neostigmine following laparoscopic sleeve gastrectomy: a prospective pilot study assessing neuromuscular reversal strategies	Evron S, Abelansky Y, Ezri T, Izakson A.	Rom J Anaesth Intensive Care. 2017 Oct;24(2):111-114. doi: 10.21454/rjaic.7518.242.evr.	10.21454/rjaic.7518.242.evr	Yes
28911287	Effect of sugammadex versus neostigmine/atropine combination on postoperative cognitive dysfunction after elective surgery	Batistaki C, Riga M, Zafeiropoulou F, Lyrakos G, Kostopanagiotou G, Matsota P.	Anaesth Intensive Care. 2017 Sep;45(5):581-588. doi: 10.1177/0310057X1704500508.	10.1177/0310057X1704500508	Yes
28806470	Efficacy and safety of sugammadex versus neostigmine in reversing neuromuscular blockade in adults	Hristovska AM, Duch P, Allingstrup M, Afshari A.	Cochrane Database Syst Rev. 2017 Aug 14;8(8):CD012763. doi: 10.1002/14651858.CD012763.	10.1002/14651858.CD012763	Yes					Anesth Essays Res. 2021 Jul-Sep;15(3):272-278. doi: 10.4103/aer.aer_139_21. Epub
28757832	Sugammadex versus two doses of neostigmine for reversal of rocuronium in gastric sleeve surgery	Alsaeed A, Bamehriz F, Eldin S, Alzahrani T, Alharbi A, Eldawlatly A.	Saudi J Anaesth. 2017 Jul-Sep;11(3):309-311. doi: 10.4103/sja.SJA_113_17.	10.4103/sja.SJA_113_17	Yes					2022 Feb 7.
28526472	[Functional respiratory imaging after neostigmine- or sugammadex-enhanced recovery from neuromuscular blockade in the anesthetised rat: a randomised controlled pilot study]	Schepens T, Cammu G, Maes S, Desmedt B, Vos W, Deseure K.	Rev Bras Anestesiol. 2017 Sep-Oct;67(5):443-449. doi: 10.1016/j.bjan.2017.04.003. Epub 2017 May 16.	10.1016/j.bjan.2017.04.003	Yes
28493510	Comparison of reversal with neostigmine of low-dose rocuronium vs. reversal with sugammadex of high-dose rocuronium for a short procedure	Choi ES, Oh AY, Koo BW, Hwang JW, Han JW, Seo KS, Ahn SH, Jeong WJ.	Anaesthesia. 2017 Oct;72(10):1185-1190. doi: 10.1111/anae.13894. Epub 2017 May 11.	10.1111/anae.13894	Yes					Recovery Profile of Sugammadex versus Neostigmine in Pediatric Patients
28399799	Half dose sugammadex combined with neostigmine is non-inferior to full dose sugammadex for reversal of rocuronium-induced deep neuromuscular blockade: a cost-saving strategy	Aouad MT, Alfahel WS, Kaddoum RN, Siddik-Sayyid SM.	BMC Anesthesiol. 2017 Apr 11;17(1):57. doi: 10.1186/s12871-017-0348-9.	10.1186/s12871-017-0348-9	Yes					Undergoing Cardiac Catheterization: A Randomized Double-Blind Study.
28185260	A comparison of sugammadex and neostigmine for reversal of rocuronium-induced neuromuscular blockade in children	Ammar AS, Mahmoud KM, Kasemy ZA.	Acta Anaesthesiol Scand. 2017 Apr;61(4):374-380. doi: 10.1111/aas.12868. Epub 2017 Feb 10.	10.1111/aas.12868	Yes
27902641	Diaphragmatic and intercostal electromyographic activity during neostigmine, sugammadex and neostigmine-sugammadex-enhanced recovery after neuromuscular blockade: A randomised controlled volunteer study	Cammu G, Schepens T, De Neve N, Wildemeersch D, Foubert L, Jorens PG.	Eur J Anaesthesiol. 2017 Jan;34(1):8-15. doi: 10.1097/EJA.0000000000000543.	10.1097/EJA.0000000000000543	Yes					Saber HIES(1), Mousa SA(1), AbouRezk AR(1), Zaglool A(1).
27871505	Operating room discharge after deep neuromuscular block reversed with sugammadex compared with shallow block reversed with neostigmine: a randomized controlled trial	Putz L, Dransart C, Jamart J, Marotta ML, Delnooz G, Dubois PE.	J Clin Anesth. 2016 Dec;35:107-113. doi: 10.1016/j.jclinane.2016.07.030. Epub 2016 Aug 10.	10.1016/j.jclinane.2016.07.030	Yes
27871504	Efficacy and safety of sugammadex compared to neostigmine for reversal of neuromuscular blockade: a meta-analysis of randomized controlled trials	Carron M, Zarantonello F, Tellaroli P, Ori C.	J Clin Anesth. 2016 Dec;35:1-12. doi: 10.1016/j.jclinane.2016.06.018. Epub 2016 Aug 4.	10.1016/j.jclinane.2016.06.018	Yes					Author information:
27692737	[Comparison of the effects of sugammadex and neostigmine on postoperative nausea and vomiting]	Yağan Ö, Taş N, Mutlu T, Hancı V.	Rev Bras Anestesiol. 2017 Mar-Apr;67(2):147-152. doi: 10.1016/j.bjan.2015.08.004. Epub 2016 Sep 28.	10.1016/j.bjan.2015.08.004	Yes					(1)Department of Anesthesiology and Surgical Intensive Care, Faculty of
27366535	Comparison of Sugammadex versus Neostigmine Costs and Respiratory Complications in Patients with Obstructive Sleep Apnoea	Ünal DY, Baran İ, Mutlu M, Ural G, Akkaya T, Özlü O.	Turk J Anaesthesiol Reanim. 2015 Dec;43(6):387-95. doi: 10.5152/TJAR.2015.35682. Epub 2015 Dec 1.	10.5152/TJAR.2015.35682	Yes					Medicine, Mansoura University, Mansoura, Egypt.
27290978	Reversal of neuromuscular blockade with sugammadex or neostigmine/atropine: Effect on postoperative gastrointestinal motility	Sen A, Erdivanli B, Tomak Y, Pergel A.	J Clin Anesth. 2016 Aug;32:208-13. doi: 10.1016/j.jclinane.2016.03.010. Epub 2016 Apr 20.	10.1016/j.jclinane.2016.03.010	Yes
26974018	Low-Dose or High-Dose Rocuronium Reversed with Neostigmine or Sugammadex for Cesarean Delivery Anesthesia: A Randomized Controlled Noninferiority Trial of Time to Tracheal Intubation and Extubation	Stourac P, Adamus M, Seidlova D, Pavlik T, Janku P, Krikava I, Mrozek Z, Prochazka M, Klucka J, Stoudek R, Bartikova I, Kosinova M, Harazim H, Robotkova H, Hejduk K, Hodicka Z, Kirchnerova M, Francakova J, Obare Pyszkova L, Hlozkova J, Sevcik P.	Anesth Analg. 2016 May;122(5):1536-45. doi: 10.1213/ANE.0000000000001197.	10.1213/ANE.0000000000001197	Yes					BACKGROUND: Sugammadex is a selective reversal agent which has the ability to
26944326	Comparison of sugammadex and neostigmine-atropine on intraocular pressure and postoperative effects	Hakimoğlu S, Tuzcu K, Davarcı I, Karcıoğlu M, Ayhan Tuzcu E, Hancı V, Aydın S, Kahraman H, Elbeyli A, Turhanoğlu S.	Kaohsiung J Med Sci. 2016 Feb;32(2):80-5. doi: 10.1016/j.kjms.2016.01.009. Epub 2016 Feb 23.	10.1016/j.kjms.2016.01.009	Yes					reverse deep neuromuscular blockade. However, there are still controversial
26796612	Comparison of neostigmine and sugammadex for hemodynamic parameters in cardiac patients undergoing noncardiac surgery	Kizilay D, Dal D, Saracoglu KT, Eti Z, Gogus FY.	J Clin Anesth. 2016 Feb;28:30-5. doi: 10.1016/j.jclinane.2015.08.002. Epub 2015 Nov 11.	10.1016/j.jclinane.2015.08.002	Yes					results as regard sugammadex effects on the quality of recovery. We hypothesized
26787792	Sugammadex and neostigmine dose-finding study for reversal of residual neuromuscular block at a train-of-four ratio of 0.2 (SUNDRO20)†,	Kaufhold N, Schaller SJ, Stäuble CG, Baumüller E, Ulm K, Blobner M, Fink H.	Br J Anaesth. 2016 Feb;116(2):233-40. doi: 10.1093/bja/aev437.	10.1093/bja/aev437	Yes					that Sugammadex may have better recovery profile compared to neostigmine in
26634077	The combination of sugammadex and neostigmine can reduce the dosage of sugammadex during recovery from the moderate neuromuscular blockade	Cheong SH, Ki S, Lee J, Lee JH, Kim MH, Hur D, Cho K, Lim SH, Lee KM, Kim YJ, Lee W.	Korean J Anesthesiol. 2015 Dec;68(6):547-55. doi: 10.4097/kjae.2015.68.6.547. Epub 2015 Nov 25.	10.4097/kjae.2015.68.6.547	Yes					pediatric patients with congenital heart diseases undergoing cardiac
26558858	A systematic review of sugammadex vs neostigmine for reversal of neuromuscular blockade	Abad-Gurumeta A, Ripollés-Melchor J, Casans-Francés R, Espinosa A, Martínez-Hurtado E, Fernández-Pérez C, Ramírez JM, López-Timoneda F, Calvo-Vecino JM; Evidence Anaesthesia Review Group.	Anaesthesia. 2015 Dec;70(12):1441-52. doi: 10.1111/anae.13277.	10.1111/anae.13277	Yes					catheterization.
26240540	Comparative study between sugammadex and neostigmine in neurosurgical anesthesia in pediatric patients	Ghoneim AA, El Beltagy MA.	Saudi J Anaesth. 2015 Jul-Sep;9(3):247-52. doi: 10.4103/1658-354X.154696.	10.4103/1658-354X.154696	Yes					PATIENTS AND METHODS: This prospective randomized double-blind study included 50
25517494	Comparison of effects of sugammadex and neostigmine on QTc prolongation in rabbits under general anesthesia	Erbaş M, Toman H, Şahin H, Kiraz HA, Barutcu A, Simsek T, Yener AU, Uzun M, Altinişik U.	Acta Cir Bras. 2014 Dec;29(12):807-11. doi: 10.1590/S0102-86502014001900007.	10.1590/S0102-86502014001900007	Yes					pediatric patients aged <2 years who were divided into two groups according to
25437696	[Sugammadex versus neostigmine in pediatric patients: a prospective randomized study]	Kara T, Ozbagriacik O, Turk HS, Isil CT, Gokuc O, Unsal O, Seyhan E, Oba S.	Rev Bras Anestesiol. 2014 Nov-Dec;64(6):400-5. doi: 10.1016/j.bjan.2014.03.001. Epub 2014 Aug 31.	10.1016/j.bjan.2014.03.001	Yes					the reversal agent used; Group S (Sugammadex) and Group N (Neostigmine). Both
25187755	Rocuronium blockade reversal with sugammadex vs. neostigmine: randomized study in Chinese and Caucasian subjects	Wu X, Oerding H, Liu J, Vanacker B, Yao S, Dahl V, Xiong L, Claudius C, Yue Y, Huang Y, Abels E, Rietbergen H, Woo T.	BMC Anesthesiol. 2014 Jul 12;14:53. doi: 10.1186/1471-2253-14-53. eCollection 2014.	10.1186/1471-2253-14-53	Yes					groups received the same anesthetic technique during cardiac catheterization,
25179550	Neostigmine vs. sugammadex: observational cohort study comparing the quality of recovery using the Postoperative Quality Recovery Scale	Amorim P, Lagarto F, Gomes B, Esteves S, Bismarck J, Rodrigues N, Nogueira M.	Acta Anaesthesiol Scand. 2014 Oct;58(9):1101-10. doi: 10.1111/aas.12389. Epub 2014 Sep 1.	10.1111/aas.12389	Yes					and basic hemodynamic monitoring was ensured in both groups. After the
25111539	Electromyographic activity of the diaphragm during neostigmine or sugammadex-enhanced recovery after neuromuscular blockade with rocuronium: a randomised controlled study in healthy volunteers	Schepens T, Cammu G, Saldien V, De Neve N, Jorens PG, Foubert L, Vercauteren M.	Eur J Anaesthesiol. 2015 Jan;32(1):49-57. doi: 10.1097/EJA.0000000000000140.	10.1097/EJA.0000000000000140	Yes					procedure, reversal was done using 4 mg.kg?1 sugammadex or 0.04 mg. kg?1
24427455	Sugammadex versus neostigmine reversal of moderate rocuronium-induced neuromuscular blockade in Korean patients	Woo T, Kim KS, Shim YH, Kim MK, Yoon SM, Lim YJ, Yang HS, Phiri P, Chon JY.	Korean J Anesthesiol. 2013 Dec;65(6):501-7. doi: 10.4097/kjae.2013.65.6.501. Epub 2013 Dec 26.	10.4097/kjae.2013.65.6.501	Yes					neostigmine plus 0.02 mg. kg?1 atropine according to the group allocation.
22698066	A randomised controlled trial comparing sugammadex and neostigmine at different depths of neuromuscular blockade in patients undergoing laparoscopic surgery	Geldner G, Niskanen M, Laurila P, Mizikov V, Hübler M, Beck G, Rietbergen H, Nicolayenko E.	Anaesthesia. 2012 Sep;67(9):991-8. doi: 10.1111/j.1365-2044.2012.07197.x. Epub 2012 Jun 14.	10.1111/j.1365-2044.2012.07197.x	Yes					Recovery time and side effects were recorded.
22315331	Effect of sugammadex or neostigmine neuromuscular block reversal on bispectral index monitoring of propofol/remifentanil anaesthesia	Dahaba AA, Bornemann H, Hopfgartner E, Ohran M, Kocher K, Liebmann M, Wilfinger G, Metzler H.	Br J Anaesth. 2012 Apr;108(4):602-6. doi: 10.1093/bja/aer495. Epub 2012 Feb 6.	10.1093/bja/aer495	Yes					RESULTS: The two groups showed comparable findings regarding demographics.
22289106	Elevated BIS and Entropy values after sugammadex or neostigmine: an electroencephalographic or electromyographic phenomenon?	Aho AJ, Kamata K, Yli-Hankala A, Lyytikäinen LP, Kulkas A, Jäntti V.	Acta Anaesthesiol Scand. 2012 Apr;56(4):465-73. doi: 10.1111/j.1399-6576.2011.02647.x. Epub 2012 Jan 31.	10.1111/j.1399-6576.2011.02647.x	Yes					Nonetheless, the total time of anesthesia had mean values of 91.06 and 101.25
22012861	Randomized comparison of sugammadex and neostigmine for reversal of rocuronium-induced muscle relaxation in morbidly obese undergoing general anaesthesia	Gaszynski T, Szewczyk T, Gaszynski W.	Br J Anaesth. 2012 Feb;108(2):236-9. doi: 10.1093/bja/aer330. Epub 2011 Oct 19.	10.1093/bja/aer330	Yes					min in the two groups, respectively (P = 0.003), while recovery time had mean
21842171	Intraoperative reversal of neuromuscular block with sugammadex or neostigmine during extreme lateral interbody fusion, a novel technique for spine surgery	Adamus M, Hrabalek L, Wanek T, Gabrhelik T, Zapletalova J.	J Anesth. 2011 Oct;25(5):716-20. doi: 10.1007/s00540-011-1209-1. Epub 2011 Aug 13.	10.1007/s00540-011-1209-1	Yes					values of 1.61 and 9.23 min in the same groups, respectively (P < 0.001).
20978247	The duration of residual neuromuscular block after administration of neostigmine or sugammadex at two visible twitches during train-of-four monitoring	Illman HL, Laurila P, Antila H, Meretoja OA, Alahuhta S, Olkkola KT.	Anesth Analg. 2011 Jan;112(1):63-8. doi: 10.1213/ANE.0b013e3181fdf889. Epub 2010 Oct 26.	10.1213/ANE.0b013e3181fdf889	Yes					Hemodynamic profile (heart rate and mean arterial pressure) was better after
20935005	Sugammadex compared with neostigmine/glycopyrrolate for routine reversal of neuromuscular block: a systematic review and economic evaluation	Paton F, Paulden M, Chambers D, Heirs M, Duffy S, Hunter JM, Sculpher M, Woolacott N.	Br J Anaesth. 2010 Nov;105(5):558-67. doi: 10.1093/bja/aeq269. Epub 2010 Oct 8.	10.1093/bja/aeq269	Yes					reversal with sugammadex. Blood sugar levels and side effects showed no
20885293	Sugammadex and neostigmine dose-finding study for reversal of shallow residual neuromuscular block	Schaller SJ, Fink H, Ulm K, Blobner M.	Anesthesiology. 2010 Nov;113(5):1054-60. doi: 10.1097/ALN.0b013e3181f4182a.	10.1097/ALN.0b013e3181f4182a	Yes					significant difference between both groups.
20809967	Reversal of profound vecuronium-induced neuromuscular block under sevoflurane anesthesia: sugammadex versus neostigmine	Lemmens HJ, El-Orbany MI, Berry J, Morte JB Jr, Martin G.	BMC Anesthesiol. 2010 Sep 1;10:15. doi: 10.1186/1471-2253-10-15.	10.1186/1471-2253-10-15	Yes					CONCLUSION: Sugammadex can be a more rapid and effective alternative to
20683334	Reversal of rocuronium-induced neuromuscular blockade with sugammadex compared with neostigmine during sevoflurane anaesthesia: results of a randomised, controlled trial	Blobner M, Eriksson LI, Scholz J, Motsch J, Della Rocca G, Prins ME.	Eur J Anaesthesiol. 2010 Oct;27(10):874-81. doi: 10.1097/EJA.0b013e32833d56b7.	10.1097/EJA.0b013e32833d56b7	Yes					neostigmine for reversal of rocuronium-induced neuromuscular blockade in
19713265	Sugammadex provides faster reversal of vecuronium-induced neuromuscular blockade compared with neostigmine: a multicenter, randomized, controlled trial	Khuenl-Brady KS, Wattwil M, Vanacker BF, Lora-Tamayo JI, Rietbergen H, Alvarez-Gómez JA.	Anesth Analg. 2010 Jan 1;110(1):64-73. doi: 10.1213/ane.0b013e3181ac53c3. Epub 2009 Aug 27.	10.1213/ane.0b013e3181ac53c3	Yes					pediatric patients undergoing cardiac catheterization.
18946293	Reversal of profound rocuronium-induced blockade with sugammadex: a randomized comparison with neostigmine	Jones RK, Caldwell JE, Brull SJ, Soto RG.	Anesthesiology. 2008 Nov;109(5):816-24. doi: 10.1097/ALN.0b013e31818a3fee.	10.1097/ALN.0b013e31818a3fee	Yes
18385265	Reversal of rocuronium-induced neuromuscular block with sugammadex is faster than reversal of cisatracurium-induced block with neostigmine	Flockton EA, Mastronardi P, Hunter JM, Gomar C, Mirakhur RK, Aguilera L, Giunta FG, Meistelman C, Prins ME.	Br J Anaesth. 2008 May;100(5):622-30. doi: 10.1093/bja/aen037. Epub 2008 Apr 2.	10.1093/bja/aen037	Yes					Copyright: © 2022 Anesthesia: Essays and Researches.
17312210	Sugammadex reversal of rocuronium-induced neuromuscular blockade: a comparison with neostigmine-glycopyrrolate and edrophonium-atropine	Sacan O, White PF, Tufanogullari B, Klein K.	Anesth Analg. 2007 Mar;104(3):569-74. doi: 10.1213/01.ane.0000248224.42707.48.	10.1213/01.ane.0000248224.42707.48	Yes
										DOI: 10.4103/aer.aer_139_21
										PMCID: PMC8936865
										North Clin Istanb. 2022 Aug 16;9(4):311-316. doi: 10.14744/nci.2021.94715.
										eCollection 2022.
										Neostigmine versus sugammadex on post-operative recovery following bariatric
										surgery.
										Ekinci O(1), Gulmez DD(2), Subasi FD(1), Ozgultekin A(1), Demiroluk O(3).
										Author information:
										(1)Department of Anesthesiology and Reanimation, University of Health Sciences,
										Haydarpasa Numune Training and Research Hospital, Istanbul, Turkiye.
										(2)Department of Anesthesiology and Reanimation, Giresun University Faculty of
										Medicine, Giresun, Turkiye.
										(3)Department of Anesthesiology and Reanimation, University of Health Sciences,
										Fatih Sultan Mehmet Training and Research Hospital, Istanbul, Turkiye.
										OBJECTIVE: The purpose of our study was to compare the recovery characteristics
										and side effects of sugammadex (SM) and neostigmine (NT) in morbidly obese
										patients undergoing bariatric surgery. Residual neuromuscular block is a serious
										condition that increases pulmonary complications after anesthesia. Although
										acetylcholinesterase inhibitors help reverse this block, they may be
										insufficient, especially when administered with inhalational anesthetics. SM, a
										selective antagonist, may be more effective in reversing the block.
										METHODS: Patients were randomly divided into NT group (Group NT, n=34) and SM
										group (Group SM, n=34).For the induction, fentanil (1-1.5 µ/kg), propofol (2-3
										mg/kg), and rocuronium (0.6 mg/kg) were used.For the maintenance, 50% O2 + air,
										1% sevoflurane, and remifentanil (0.5-0.3 µg/kg/min) were used. Additional
										rocuronium was given to maintain the train of four (TOF) ratio ?2. On completion
										of surgery and when the TOF ratio was 2, group NT received 50 µg/kg of NT with
										20 µg/kg of atropine, whereas group SM received 2 mg/kg of SM. Hemodynamic
										parameters and peripheral oxygen saturation (SpO2) were recorded every 10
										minfirst, and every 5 min after the reversal agents were given. When the TOF
										ratio was 0.9 or higher, time to reach a TOF ratio of 0.9, and time to
										extubation were recorded. Patients were observed in the recovery room for 30 min
										for adverse effects.
										RESULTS: Demographic characteristics of the patients and total rocuronium use in
										two groups were similar (p>0.05).Time to extubation, time to TOF ratio of 0.9,
										time until patients responded to stimuli, time until cooperation, and time until
										orientation were significantly shorter in the SM group than in the NT group.
										Time to reach the Aldrete score of 9 was also significantly shorter in the SM
										group (p<0.05).In the post-operative period, hemodynamic variables and side
										effects such asrespiratory difficulty, nausea, vomiting, hypo/hypertension, and
										presence of pain showed no statistically significant differences between the
										groups (p>0.05).
										CONCLUSION: Considering the high risk of post-operative respiratory
										insufficiency inmorbidly obese patients, SM could be a safer choice in this
										patient group.
										© Copyright 2022 by Istanbul Provincial Directorate of Health.
										DOI: 10.14744/nci.2021.94715
										PMCID: PMC9514077
										PMID: 36276569

## Sheet: Suppl Table 5 ASA report
The ASA practice guideline was reviewed for additional references:
Thilen SR, Weigel WA, Todd MM, Dutton RP, Lien CA, Grant SA, Szokol JW, Eriksson LI, Yaster M, Grant MD, Agarkar M. 2023 American Society of Anesthesiologists practice guidelines for monitoring and antagonism of neuromuscular blockade: a report by the American Society of Anesthesiologists task force on neuromuscular blockade. Anesthesiology. 2023 Jan 1;138(1):13-41.
Baysal Çitil A, Alıcıkuş Tuncel Z, Yapıcı N, Kudsioğlu T, Aykaç Z, Kavaklı AS: Reversal of rocuronium induced neuromuscular blockade in lung resection surgery: A comparison of sugammadex and neostigmine. GKDA Derg 2019; 25:23-30.
Article added to Suppl Table 6 ln(relative risk).
Murphy GS, Brull SJ: Residual neuromuscular block: Lessons unlearned. Part I: Definitions, incidence, and adverse physiologic effects of residual neuromuscular block. Anesth Analg 2010; 111:120-8.
Not randomized

## Sheet: Suppl Table 6 ln(relative risk)
log RR	SE	(blank)	N1 Sugammadex	Mean Sugammadex	SD Sugammadex	N2 Neostigmine	Mean Neostigmine	SD Neostigmine	(Blank)	(Blank)	(Blank)	Skewness	p1 Sugammadex	Lower	Upper	p2 Neostigmine	Lower	Upper	RR	Lower	Upper	OR	Lower	Upper	Label
-0.313878	0.432986		33	9.48	7.54	29	11.32	6.81				-0.0440817	0.159523	0.0779331	0.28164	0.218777	0.115758	0.358454	0.730608	0.304096	1.70253	0.677202	0.232799	1.93228	Abola
-9.89848	4.34408		30	2	0.8	30	4.3	1.9				-0.248635	4.05152e-08	3.59512e-12	3.54694e-05	0.000860915	2.57249e-05	0.0116432	5.02512e-05	3.93674e-09	0.0993765	5.01578e-05	3.92682e-09	0.0992743	Ammar
0.392593	4.78418		6	4.167	1.941	6	4.167	1.835				0.0556983	0.0017574	1.4229e-07	0.140694	0.00118741	4.37425e-08	0.128123	1.48082	4.51201e-05	87946.1	1.48689	4.26059e-05	92013.8	Cammu
-1.99216	0.398472		49	9.1	3.8	51	16.9	6.5				-0.26846	0.0750993	0.0325456	0.148611	0.553248	0.443561	0.658586	0.1364	0.058004	0.27876	0.0653216	0.0246873	0.158671	Chen
-2.6092	0.516853		30	7.6	4.6	30	26.2	8.3				-0.41223	0.0692664	0.0220016	0.166976	0.948796	0.861293	0.985949	0.0735936	0.0232812	0.177565	0.00391876	0.000684923	0.017914	Çitil
0.622351	0.548795		35	9.714	6.754	33	8	4.9818				0.150434	0.159592	0.0790172	0.276697	0.0852549	0.0314039	0.184655	1.8633	0.656675	5.87102	2.03594	0.617535	7.26989	Farag
1.0497	1.37005		18	5.722	4.295	19	6.105	2.865				0.174029	0.0404273	0.00592181	0.154196	0.0140278	0.0010231	0.0844618	2.8568	0.206742	53.8609	2.959	0.197113	59.2027	Fiorda Diaz
-0.205584	1.97093		16	4.3	2.48	21	6.06	2.47				-0.165809	0.00545828	0.000144078	0.0613553	0.00682067	0.000361709	0.052592	0.814172	0.0123565	36.3854	0.812609	0.0119499	37.7987	Güzelce
-1.02935	3.26077		30	3.03	1.29	30	4.18	1.49				-0.0586566	2.281e-05	8.22552e-08	0.00134689	6.49204e-05	4.33518e-07	0.00245368	0.357239	0.00043146	221.782	0.357195	0.000431131	221.821	Hakimoglu
0.334657	1.88713		40	1.15	1.44	40	3.25	1.79				0.0401297	0.000955673	5.12671e-05	0.00901278	0.000681265	3.14574e-05	0.00716437	1.39746	0.0333855	63.8556	1.39791	0.0332106	64.2617	Kara
-6.01538	2.46457		16	6.64	1.66	17	12.99	2.04				-0.623474	0.000385865	1.09555e-06	0.0174397	0.163021	0.0571496	0.34156	0.00244092	6.53433e-06	0.125168	0.00200002	5.27089e-06	0.109933	Koç
-0.637663	0.440875		38	8.7	5.4	45	11.1	6.7				-0.160653	0.109462	0.0484328	0.208401	0.207451	0.124001	0.316793	0.528526	0.211481	1.20773	0.468794	0.164826	1.25629	Ledowski
-0.611019	0.29466		59	10.0714	5.6563	61	12.7541	8.03047				-0.0956189	0.154508	0.0912239	0.240554	0.285036	0.201083	0.383087	0.542798	0.295123	0.95331	0.457714	0.217491	0.93973	Leslie
-4.63838	1.35952		19	5.3	2.5	21	23.6	16.7				-0.557341	0.0061928	0.000256135	0.0544432	0.650603	0.477053	0.797682	0.00967335	0.000399553	0.0861676	0.00332164	0.000129568	0.0349908	Mraovic
-6.3779	2.47596		35	4.157	1.362	35	7.605	2.441				-0.355418	1.75986e-05	8.83471e-08	0.00088321	0.0106042	0.00151938	0.0466518	0.00169869	6.86334e-06	0.13291	0.00167365	6.70082e-06	0.131934	Quang
-0.0872411	0.0431521		43	57	54	51	63	42				-0.698582	0.895974	0.805644	0.952186	0.97992	0.942154	0.994528	0.916456	0.822624	0.982397	0.176796	0.0397196	0.696574	Schaller
18.4123	9.36181		6	5.456	3.328	6	2.925	0.734				-0.584805	0.0255333	0.000204185	0.285778	1.55896e-10	1.27981e-12	0.00403564	9.91669e+07	2.90361	1.50166e+11	1.04614e+08	2.95506	1.86675e+11	Schepens
-4.89594	1.19613		31	5.39333	2.28167	30	15.3483	4.66167				-0.434302	0.00349859	0.000240427	0.0256747	0.47182	0.333244	0.613135	0.00747685	0.000507607	0.0563521	0.0038994	0.000254902	0.0320557	Tsai
-24.8957	0.510123		42	3.69	0.67	42	11.9	2.22				3.25798	1.27981e-12	1.27981e-12	3.49976e-10	0.091085	0.0392331	0.178598	1.54145e-11	7.32502e-12	4.08125e-09	1.41207e-11	6.04405e-12	3.68856e-09	Van Dong
-0.0627053	0.0287107		45	20.1	3.6	45	29.5	4.4				-1.04964	0.9392	0.867691	0.976858	0.999996	0.999765	1	0.93922	0.867718	0.976892	6.57571e-05	3.33318e-07	0.00412008	Zhen

## Sheet: Suppl Table 7 VBA
Option Explicit
Const nSimulForPivot As Long = 100000 - 1
Dim nAvailStdNormal As Long
Dim rStdNormal() As Variant
Sub GeneralizedPivotalRatioTwoProportions()
Const L As Double = 15# 'minutes
Const ProbForZeqMN7 As Double = 1.27981254E-12
Dim iRowData As Integer
Dim i As Long
Dim N1 As Integer
Dim N2 As Integer
Dim rMeanTimeScale1 As Double
Dim rMeanTimeScale2 As Double
Dim rSDTimeScale1 As Double
Dim rSDTimeScale2 As Double
Dim rMeanLogScale1 As Double
Dim rMeanLogScale2 As Double
Dim rSDLogScale1 As Double
Dim rSDLogScale2 As Double
Dim Zratio1 As Double
Dim Zratio2 As Double
Dim Uratio1 As Double
Dim Uratio2 As Double
Dim Z1 As Double
Dim Z2 As Double
Dim U1 As Double
Dim U2 As Double
Dim Zstatistic1 As Double
Dim Zstatistic2 As Double
Dim Pivotal1 As Double
Dim Pivotal2 As Double
Dim rSimulPivotLog1(1 To nSimulForPivot) As Double
Dim rSimulPivotLog2(1 To nSimulForPivot) As Double
Dim rSimulPivotLogRR(1 To nSimulForPivot) As Double
Dim rSimulPivotLogOR(1 To nSimulForPivot) As Double
'Initialize variables
If (0.025 * CDbl(nSimulForPivot + 1) <> 0.025 * (nSimulForPivot + 1)) Then
MsgBox ("Code error in nSimulForPivot ")
End
Else
Application.ScreenUpdating = False
nAvailStdNormal = 0
End If
iRowData = 1
Do
iRowData = 1 + iRowData
N1 = Range("D" & iRowData).Value
N2 = Range("G" & iRowData).Value
If (N1 = 0) Or (N2 = 0) Then
Exit Do
End If
rMeanTimeScale1 = Range("E" & iRowData).Value
rSDTimeScale1 = Range("F" & iRowData).Value
'Wachtel et al. 2011 equations (6) and (7)
rMeanLogScale1 = Log(rMeanTimeScale1) - 0.5 * Log(1# + (rSDTimeScale1 / rMeanTimeScale1) ^ 2)
rSDLogScale1 = Sqr(Log(1# + (rSDTimeScale1 / rMeanTimeScale1) ^ 2))
Zratio1 = 1# / Sqr(CDbl(N1))
Uratio1 = (Log(L) - rMeanLogScale1) / (rSDLogScale1 * Sqr(CDbl(N1 - 1)))
rMeanTimeScale2 = Range("H" & iRowData).Value
rSDTimeScale2 = Range("I" & iRowData).Value
rMeanLogScale2 = Log(rMeanTimeScale2) - 0.5 * Log(1# + (rSDTimeScale2 / rMeanTimeScale2) ^ 2)
rSDLogScale2 = Sqr(Log(1# + (rSDTimeScale2 / rMeanTimeScale2) ^ 2))
Zratio2 = 1# / Sqr(CDbl(N2))
Uratio2 = (Log(L) - rMeanLogScale2) / (rSDLogScale2 * Sqr(CDbl(N2 - 1)))
For i = 1 To nSimulForPivot
U1 = Sqr(RandChiSq(N1 - 1))
Z1 = rRandNormal
Zstatistic1 = Uratio1 * U1 + Zratio1 * Z1
If (Zstatistic1 < -7#) Then
Pivotal1 = 1# - ProbForZeqMN7
ElseIf (Zstatistic1 > 7#) Then
Pivotal1 = ProbForZeqMN7
Else
Pivotal1 = 1# - WorksheetFunction.Norm_S_Dist(Zstatistic1, True)
End If
U2 = Sqr(RandChiSq(N2 - 1))
Z2 = rRandNormal
Zstatistic2 = Uratio2 * U2 + Zratio2 * Z2
If (Zstatistic2 < -7#) Then
Pivotal2 = 1# - ProbForZeqMN7
ElseIf (Zstatistic2 > 7#) Then
Pivotal2 = ProbForZeqMN7
Else
Pivotal2 = 1# - WorksheetFunction.Norm_S_Dist(Zstatistic2, True)
End If
rSimulPivotLog1(i) = Log(Pivotal1)
rSimulPivotLog2(i) = Log(Pivotal2)
rSimulPivotLogRR(i) = rSimulPivotLog1(i) - rSimulPivotLog2(i)
rSimulPivotLogOR(i) = rSimulPivotLogRR(i) + Log(1 - Pivotal2) - Log(1 - Pivotal1)
Next i
'** Only uses first 2^15 numbers **, but unimportant practically
Range("M" & iRowData).Value = WorksheetFunction.Skew(rSimulPivotLogRR)
Call ShellSort(nSimulForPivot, rSimulPivotLog1)
Call ShellSort(nSimulForPivot, rSimulPivotLog2)
Call ShellSort(nSimulForPivot, rSimulPivotLogRR)
Call ShellSort(nSimulForPivot, rSimulPivotLogOR)
Range("A" & iRowData).Value = rSimulPivotLogRR(0.5 * (nSimulForPivot + 1))
Range("B" & iRowData).Value = (rSimulPivotLogRR(0.75 * (nSimulForPivot + 1)) - _
rSimulPivotLogRR(0.25 * (nSimulForPivot + 1))) / (2# * WorksheetFunction.NormSInv(0.75))
Range("N" & iRowData).Value = Exp(rSimulPivotLog1(0.5 * (nSimulForPivot + 1)))
Range("O" & iRowData).Value = Exp(rSimulPivotLog1(0.025 * (nSimulForPivot + 1)))
Range("P" & iRowData).Value = Exp(rSimulPivotLog1((1# - 0.025) * (nSimulForPivot + 1)))
Range("Q" & iRowData).Value = Exp(rSimulPivotLog2(0.5 * (nSimulForPivot + 1)))
Range("R" & iRowData).Value = Exp(rSimulPivotLog2(0.025 * (nSimulForPivot + 1)))
Range("S" & iRowData).Value = Exp(rSimulPivotLog2((1# - 0.025) * (nSimulForPivot + 1)))
Range("T" & iRowData).Value = Exp(rSimulPivotLogRR(0.5 * (nSimulForPivot + 1)))
Range("U" & iRowData).Value = Exp(rSimulPivotLogRR(0.025 * (nSimulForPivot + 1)))
Range("V" & iRowData).Value = Exp(rSimulPivotLogRR((1# - 0.025) * (nSimulForPivot + 1)))
Range("W" & iRowData).Value = Exp(rSimulPivotLogOR(0.5 * (nSimulForPivot + 1)))
Range("X" & iRowData).Value = Exp(rSimulPivotLogOR(0.025 * (nSimulForPivot + 1)))
Range("Y" & iRowData).Value = Exp(rSimulPivotLogOR((1# - 0.025) * (nSimulForPivot + 1)))
Loop
End Sub
Function rRandNormal() As Double
If (nAvailStdNormal = 0) Then
Range("BA1").Select
ActiveCell.Formula2R1C1 = "= NORM.S.INV( RANDARRAY( " & nSimulForPivot & ", 1, 0, 1, FALSE ) )"
rStdNormal = Range("BA1:BA" & nSimulForPivot).Value
Range("BA1").ClearContents
nAvailStdNormal = nSimulForPivot
End If
rRandNormal = rStdNormal(nAvailStdNormal, 1)
nAvailStdNormal = -1 + nAvailStdNormal
End Function
Function RandChiSq(iDegFreedom As Integer) As Double
Dim iCount As Integer
RandChiSq = 0#
For iCount = 1 To iDegFreedom
RandChiSq = RandChiSq + rRandNormal ^ 2
Next iCount
End Function
Sub ShellSort(N As Long, x() As Double)
'Notation is from Sedgewick
Dim shell_sort_i As Long
Dim shell_sort_j As Long
Dim shell_sort_h As Long
Dim shell_sort_v As Double
shell_sort_h = 1
Do
shell_sort_h = 3 * shell_sort_h + 1
Loop Until shell_sort_h > N
Do
shell_sort_h = Int(CDbl(shell_sort_h) / 3#)
For shell_sort_i = shell_sort_h + 1 To N
shell_sort_v = x(shell_sort_i)
shell_sort_j = shell_sort_i
Do While x(shell_sort_j - shell_sort_h) > shell_sort_v
x(shell_sort_j) = x(shell_sort_j - shell_sort_h)
shell_sort_j = shell_sort_j - shell_sort_h
If shell_sort_j <= shell_sort_h Then
Exit Do
End If
Loop
x(shell_sort_j) = shell_sort_v
Next shell_sort_i
Loop Until shell_sort_h = 1
End Sub

## Sheet: Suppl Table 8 Stata code
version 18.0
describe
meta set logR SE, studylabel(Label)
* Dersimonian-Laird method with CI estimated with Knapp-Hartung adjustment for sample size (count) of studies, as shown in Dexter & Ledolter 2023 J Med Syst.
meta summarize, random(dlaird) se(khartung) eform sort(_meta_es, ascending)
* Two outliers, Van Dong reducing estimated RR substantively and Schepens increasing it negligibly because large SE
meta summarize if Label != "Van Dong" & Label != "Schepens", random(dlaird) se(khartung) eform sort(_meta_es, ascending)
return list
display "% reduction: " round(100*(1-exp(r(theta))), 0.1) "% (" round(100*(1-exp(r(ci_ub))), 0.1) "%, " round(100*(1-exp(r(ci_lb))), 0.1) "%)"

[truncated: 2 more sheets: Suppl Table 9 Stata output, IRB approval letter]
